# Supplementary material for: ﻿New and noteworthy species of the genus Epidendrum (Orchidaceae, Laeliinae) from the Área de Conservación Privada La Pampa del Burro, Amazonas, Peru
Source: PhytoKeys. 2023 Jun 1;227:43–87. doi: 10.3897/phytokeys.227.101907 (PMC10251418; doi:10.3897/phytokeys.227.101907)
Supplement: XML Treatment for Epidendrum acrobatesii [file phytokeys.227.101907-treatment1.xml]

<!DOCTYPE tp:taxon-treatment
  PUBLIC "-//TaxonX//DTD Taxonomic Treatment Publishing DTD v0 20100105//EN" "tax-treatment-NSO.dtd">
<tp:taxon-treatment xmlns:tp="http://www.plazi.org/taxpub"><tp:treatment-meta><kwd-group><label>Taxon classification</label><kwd>
              <named-content content-type="kingdom">Plantae</named-content>
            </kwd><kwd>
              <named-content content-type="order">Asparagales</named-content>
            </kwd><kwd>
              <named-content content-type="family">Orchidaceae</named-content>
            </kwd></kwd-group><mixed-citation publication-type="journal"><person-group><name><surname>Arista</surname><given-names>Jessy Patricia</given-names></name><name><surname>Hágsater</surname><given-names>Eric</given-names></name><name><surname>Santiago</surname><given-names>Elizabeth</given-names></name><name><surname>Edquén</surname><given-names>José D.</given-names></name><name><surname>Pariente</surname><given-names>Elí</given-names></name><name><surname>Oliva</surname><given-names>Manuel</given-names></name><name><surname>Salazar</surname><given-names>Gerardo A.</given-names></name></person-group><article-title>﻿New and noteworthy species of the genus <italic><tp:taxon-name><tp:taxon-name-part taxon-name-part-type="genus" reg="Epidendrum">Epidendrum</tp:taxon-name-part></tp:taxon-name></italic> (<tp:taxon-name><tp:taxon-name-part taxon-name-part-type="family">Orchidaceae</tp:taxon-name-part></tp:taxon-name>, <tp:taxon-name><tp:taxon-name-part taxon-name-part-type="subtribe">Laeliinae</tp:taxon-name-part></tp:taxon-name>) from the Área de Conservación Privada La Pampa del Burro, Amazonas, Peru</article-title><source>PhytoKeys</source><day>01</day><month>06</month><year>2023</year><volume>227</volume><fpage>43</fpage><lpage>87</lpage><pub-id pub-id-type="doi">10.3897/phytokeys.227.101907</pub-id></mixed-citation></tp:treatment-meta><tp:nomenclature><label>﻿</label><tp:taxon-name>
            <object-id xmlns:xlink="http://www.w3.org/1999/xlink" content-type="arpha" xlink:type="simple">6CC1E448-BB5E-53B5-9235-73F3DCA98130</object-id>
            <tp:taxon-name-part taxon-name-part-type="genus" reg="Epidendrum">Epidendrum</tp:taxon-name-part>
            <tp:taxon-name-part taxon-name-part-type="species" reg="acrobatesii">acrobatesii</tp:taxon-name-part>
          </tp:taxon-name><tp:taxon-authority>Hágsater &amp; Dodson, Icon. Orchid. 4: t. 402. 2001.</tp:taxon-authority><xref ref-type="fig" rid="F3">Fig. 3</xref></tp:nomenclature><tp:treatment-sec sec-type="type material" id="SECID0ENEAE"><title>Type material.</title><p><bold>Ecuador. Loja</bold>: N slope of Nudo de Sabanilla S of Yangana on road to Valladolid, <named-content xmlns:xlink="http://www.w3.org/1999/xlink" content-type="dwc:verbatimCoordinates" xlink:type="simple"><named-content content-type="geo-json" specific-use="{&#34;type&#34;:&#34;Point&#34;,&#34;coordinates&#34;:[-79.166667,-4.466667]}" id="NCID0EYEAE" xlink:type="simple">4°28'S, 79°10'W</named-content></named-content>, 2500 m, 24 Feb. 1988, <italic>U. Molau &amp; B. Eriksen 3191</italic> (holotype: GB!; isotypes: AAU! QCA!).</p></tp:treatment-sec><tp:treatment-sec sec-type="description" id="SECID0E6EAE"><title>Description.</title><p>Epiphytic or terrestrial, monopodial, branching, erect <bold><italic>herb</italic></bold>, 31–34 cm tall including inflorescence. <bold><italic>Roots</italic></bold> 1–3 mm in diameter, emerging only from base of primary stem, fleshy, thick. <bold><italic>Stems</italic></bold> cane-like, erect, somewhat sinuous, branching from sub-apical internodes; primary stem 16 × 0.5 cm; secondary stems 1.5–14.6 × 0.3–0.4 cm. <bold><italic>Leaves</italic></bold> ca. 19 on primary stem, 5–14 on secondary stems, distributed throughout stems, usually only apical 3–5 leaves remaining at flowering, alternate, articulate; sheath 0.7–1.4 × 0.3–0.5 cm, tubular, rugose, striated; blade 2.2–3.8 × 0.7–1.4 cm, length:width 3:1, apical leaf usually reduced, elliptic, mucronate, light green on both sides, apical margin minutely erose-dentate, spreading. <bold><italic>Spathe</italic></bold> lacking. <bold><italic>Inflorescence</italic></bold> up to 7.6 cm long including flowers, apical, flowering only once, racemose (sometimes with a short branch near base), erect in early stages, becoming arching-nutant as it develops; peduncle 5–7 mm long, terete, rachis 15–33 mm long, developing as new flowers are formed, flexuous, compact, ornamented with a short keel at base of each floral bract. <bold><italic>Floral bracts</italic></bold> 1–3 mm long, much shorter than ovary, ovate, conduplicate, acute to obtuse. <bold><italic>Flowers</italic></bold> 6–12, successive, 1–2 open at a time in different stages, with smaller buds present, erect, facing upwards, yellow to green; apparently not fragrant. <bold><italic>Sepals</italic></bold> 10–12 × 3.5–4.2 mm, free, spreading, narrowly elliptic to oblanceolate, acute, slightly aristate, especially the lateral sepals, 5-veined, margins entire, revolute. <bold><italic>Petals</italic></bold> 12 × 0.6–1.8 mm, free, spreading, linear or linear-obcuneate, obtuse to rounded, 1-veined, margins entire, spreading. <bold><italic>Lip</italic></bold> 5.0–7.7 × 7.0–9.0 mm, cordiform in general outline, deeply 3-lobed, somewhat concave basally in natural position with lateral margins and apex more or less revolute; bicallose, calli 3.7 × 0.6 mm, elongate, parallel, with a mid-rib running to apical sinus, disc with multiple thickened veins, converging basally and radiating apically; lateral lobes 3.2 × 7.0 mm, semi-sagittate, apex acute, margins progressively short-laciniate; mid-lobe 3.1 × 3.2 mm, quadrate to obcuneate, apex truncate to emarginate, with a wide sinus, margins entire to erose. <bold><italic>Column</italic></bold> 7–8 mm long, thin, straight. <bold><italic>Clinandrium hood</italic></bold> truncate, margin entire. <bold><italic>Anther</italic></bold> reniform. 4-celled. <bold><italic>Pollinia</italic></bold> 4, obovate, laterally compressed, inner face of each pair flat; caudicles short. <bold><italic>Rostellum</italic></bold> apical, slit; viscarium semi­liquid, transparent. <bold><italic>Cuniculus</italic></bold> penetrating half of pedicellate ovary and widened toward the middle of the ovary, forming a narrowly ellipsoid vesicle. <bold><italic>Ovary</italic></bold> 17–24 × 1.6–3.2 mm, slightly inflated ventrally beyond middle forming an elongate vesicle, but narrow near apex, furrowed. <bold><italic>Capsule</italic></bold> not seen.</p><fig id="F3" position="float" orientation="portrait"><object-id xmlns:xlink="http://www.w3.org/1999/xlink" content-type="doi" xlink:type="simple">10.3897/phytokeys.227.101907.figure3</object-id><object-id xmlns:xlink="http://www.w3.org/1999/xlink" content-type="arpha" xlink:type="simple">D3AA59C0-7CA2-56BB-87FF-7DE930307931</object-id><label>Figure 3.</label><caption><p><italic><tp:taxon-name><tp:taxon-name-part taxon-name-part-type="genus" reg="Epidendrum">Epidendrum</tp:taxon-name-part><tp:taxon-name-part taxon-name-part-type="species" reg="acrobatesii">acrobatesii</tp:taxon-name-part></tp:taxon-name></italic> from <italic>Arista et al. 21</italic><bold>A</bold> habit <bold>B</bold> flower <bold>C</bold> dissected perianth <bold>D</bold> inflorescence at apex of stem <bold>E</bold> longitudinal section of flower <bold>F</bold> column and ovary-pedicel from below (left) and side (right) <bold>G</bold> anther from above (left) and below (right), and pollinarium (Photographs by J. D. Edquén; plate prepared by A. Cisneros).</p></caption><graphic xmlns:xlink="http://www.w3.org/1999/xlink" xlink:href="phytokeys-227-043_article-101907__-g003.jpg" position="float" orientation="portrait" xlink:type="simple" id="oo_857079.jpg"><uri content-type="original_file" xlink:type="simple">https://binary.pensoft.net/fig/857079</uri></graphic></fig></tp:treatment-sec><tp:treatment-sec sec-type="material" id="SECID0E5IAE"><title>Additional specimens examined.</title><p><bold>Peru. Amazonas</bold>: La Pampa del Burro, 22 Aug. 2021, <italic>Arista et al. 21</italic> (KUELAP!); <bold>Pasco</bold>: Oxapampa, Parque Nacional Yanachaga–Chemillén, parte alta de la trocha Tunqui–Cajonpata, sector Tunqui, 1950 m, 31 Oct. 2007, <italic>Monteagudo 15793</italic> (HOXA!).</p></tp:treatment-sec><tp:treatment-sec sec-type="Other records" id="SECID0EMJAE"><title>Other records.</title><p><bold>Peru. Amazonas</bold>: Chachapoyas: Distr. Longuita, Fortaleza Kuelap, 14 Nov. 2019, <italic>Harding s.n.</italic>, digital images (AMO!); Bongará: Yambrasbamba; Progreso, 30 Dec. 2019, <italic>Velásquez s.n.</italic>, digital images (AMO!); <bold>San Martín</bold>: Prov. Rioja, Distr. Pardo Miguel Naranjos, 1962 m, 6 Nov. 2015, <italic>Edquén 2042</italic>, digital images (AMO!); <italic>Ibid. loc.</italic>, 1691 m, 22 Feb. 2017, <italic>Edquén 2043</italic>, digital images (AMO!); <italic>Ibid. loc.</italic>, 1790 m, 20 Feb. 2017, <italic>Edquén 2044</italic>, digital images (AMO!); hort. Moyobamba, 9 Jan. 2017, <italic>Goicochea s.n.</italic>, digital images (AMO!).</p></tp:treatment-sec><tp:treatment-sec sec-type="distribution" id="SECID0EYKAE"><title>Distribution.</title><p>Widespread from Ecuador (Napo and Zamora–Chinchipe) south to Oxapampa, Pasco, in central Peru. The range of the species along the upper eastern slope of the Andes in Ecuador and central Peru spans some 1150 km, with at least 7 known localities. Growing at 1691–2500 m.</p></tp:treatment-sec><tp:treatment-sec sec-type="habitat" id="SECID0E4KAE"><title>Habitat and ecology.</title><p>Epiphytic, found on very wet fallen logs with abundant moss, in primary montane humid forest or elfin forest, often with afternoon fog. Sometimes at the base of <italic><tp:taxon-name><tp:taxon-name-part taxon-name-part-type="genus" reg="Chusquea">Chusquea</tp:taxon-name-part></tp:taxon-name></italic> Kunth. Also terrestrial on edge of roadside banks of white sand with abundant organic material in elfin forest.</p></tp:treatment-sec><tp:treatment-sec sec-type="phenology" id="SECID0EKLAE"><title>Phenology.</title><p>Flowering throughout the year.</p></tp:treatment-sec><tp:treatment-sec sec-type="Taxonomic notes" id="SECID0EPLAE"><title>Taxonomic notes.</title><p><italic><tp:taxon-name><tp:taxon-name-part taxon-name-part-type="genus" reg="Epidendrum">Epidendrum</tp:taxon-name-part><tp:taxon-name-part taxon-name-part-type="species" reg="acrobatesii">acrobatesii</tp:taxon-name-part></tp:taxon-name></italic> has leaves with a length:width proportion about 3:1, elliptic, with the margin minutely erose–dentate, the inflorescence 5 cm long, with 6–12 greenish yellow flowers, sepals 10–12 mm long, petals linear to linear–obcuneate, and the lateral lobes of the lip nearly as long as the mid-lobe, which is apically truncate to emarginate. <italic><tp:taxon-name><tp:taxon-name-part taxon-name-part-type="genus" reg="Epidendrum">Epidendrum</tp:taxon-name-part><tp:taxon-name-part taxon-name-part-type="species" reg="batesii">batesii</tp:taxon-name-part></tp:taxon-name></italic> Dodson has proportionately narrower leaves, 2.5–3.4 × 0.6–0.8 cm, length:width 4:1, the mid-lobe of the lip shorter and entire, 2.3–2.5 mm long. <italic><tp:taxon-name><tp:taxon-name-part taxon-name-part-type="genus" reg="Epidendrum">Epidendrum</tp:taxon-name-part><tp:taxon-name-part taxon-name-part-type="species" reg="oxybatesii">oxybatesii</tp:taxon-name-part></tp:taxon-name></italic> Hágsater &amp; Dodson from northern Ecuador is distinguished by the long, acicular mid-lobe of the lip.</p><p>This is an addition to the flora of Peru. The Batesii Group has a peculiar architecture in that the new stems produced from the apical half of the basal stem can be as long as the primary stem, and those closest to the apex are produced first, with shorter stems being later produced further down the primary stem.</p></tp:treatment-sec></tp:taxon-treatment>
