# Supplementary material for: ﻿New and noteworthy species of the genus Epidendrum (Orchidaceae, Laeliinae) from the Área de Conservación Privada La Pampa del Burro, Amazonas, Peru
Source: PhytoKeys. 2023 Jun 1;227:43–87. doi: 10.3897/phytokeys.227.101907 (PMC10251418; doi:10.3897/phytokeys.227.101907)
Supplement: XML Treatment for Epidendrum echinatiantherum [file phytokeys.227.101907-treatment4.xml]

<!DOCTYPE tp:taxon-treatment
  PUBLIC "-//TaxonX//DTD Taxonomic Treatment Publishing DTD v0 20100105//EN" "tax-treatment-NSO.dtd">
<tp:taxon-treatment xmlns:tp="http://www.plazi.org/taxpub"><tp:treatment-meta><kwd-group><label>Taxon classification</label><kwd>
              <named-content content-type="kingdom">Plantae</named-content>
            </kwd><kwd>
              <named-content content-type="order">Asparagales</named-content>
            </kwd><kwd>
              <named-content content-type="family">Orchidaceae</named-content>
            </kwd></kwd-group><mixed-citation publication-type="journal"><person-group><name><surname>Arista</surname><given-names>Jessy Patricia</given-names></name><name><surname>Hágsater</surname><given-names>Eric</given-names></name><name><surname>Santiago</surname><given-names>Elizabeth</given-names></name><name><surname>Edquén</surname><given-names>José D.</given-names></name><name><surname>Pariente</surname><given-names>Elí</given-names></name><name><surname>Oliva</surname><given-names>Manuel</given-names></name><name><surname>Salazar</surname><given-names>Gerardo A.</given-names></name></person-group><article-title>﻿New and noteworthy species of the genus <italic><tp:taxon-name><tp:taxon-name-part taxon-name-part-type="genus" reg="Epidendrum">Epidendrum</tp:taxon-name-part></tp:taxon-name></italic> (<tp:taxon-name><tp:taxon-name-part taxon-name-part-type="family">Orchidaceae</tp:taxon-name-part></tp:taxon-name>, <tp:taxon-name><tp:taxon-name-part taxon-name-part-type="subtribe">Laeliinae</tp:taxon-name-part></tp:taxon-name>) from the Área de Conservación Privada La Pampa del Burro, Amazonas, Peru</article-title><source>PhytoKeys</source><day>01</day><month>06</month><year>2023</year><volume>227</volume><fpage>43</fpage><lpage>87</lpage><pub-id pub-id-type="doi">10.3897/phytokeys.227.101907</pub-id></mixed-citation></tp:treatment-meta><tp:nomenclature><label>﻿</label><tp:taxon-name>
            <object-id xmlns:xlink="http://www.w3.org/1999/xlink" content-type="arpha" xlink:type="simple">75274AB6-95F1-5C07-8A31-14BA19DB86D5</object-id>
            <tp:taxon-name-part taxon-name-part-type="genus" reg="Epidendrum">Epidendrum</tp:taxon-name-part>
            <tp:taxon-name-part taxon-name-part-type="species" reg="echinatiantherum">echinatiantherum</tp:taxon-name-part>
            <object-id xmlns:xlink="http://www.w3.org/1999/xlink" content-type="ipni" xlink:type="simple">urn:lsid:ipni.org:names:77320357-1</object-id>
          </tp:taxon-name><tp:taxon-authority>Hágsater, E.Santiago, J.P.Arista &amp; Edquén</tp:taxon-authority><tp:taxon-status xmlns:xlink="http://www.w3.org/1999/xlink" xlink:type="simple">sp. nov.</tp:taxon-status><xref ref-type="fig" rid="F6">Fig. 6</xref></tp:nomenclature><tp:treatment-sec sec-type="type material" id="SECID0E1BAG"><title>Type material.</title><p><bold>Peru. Amazonas</bold>: Prov. Bongará: Distr. Yambrasbamba: Perla del Imaza, Área de Conservación Privada La Pampa del Burro, Bosque de Piedra, 1682 m, 28 Aug. 2021, <italic>J. P. Arista</italic>, <italic>J. D. Edquén</italic>, <italic>E. Yrigoín &amp; L. Iliquin 151</italic> (holotype: KUELAP!).</p></tp:treatment-sec><tp:treatment-sec sec-type="diagnosis" id="SECID0EICAG"><title>Diagnosis.</title><p>Similar to <italic><tp:taxon-name><tp:taxon-name-part taxon-name-part-type="genus" reg="Epidendrum">Epidendrum</tp:taxon-name-part><tp:taxon-name-part taxon-name-part-type="species" reg="madsenii">madsenii</tp:taxon-name-part></tp:taxon-name></italic> Hágsater &amp; Dodson, both vegetatively and florally, but the main distinguishing feature is the dark vinaceous anther with the central green vertical rib with a heavily echinate apical, elongate, pyramidal, truncate process, covered by numerous disorganized white bristles (vs. dark brown-black anther without a green vertical rib, and an unornamented apical process, which is laminar, forming an erect, semi-tubular laminar flap, the margins dentate).</p></tp:treatment-sec><tp:treatment-sec sec-type="description" id="SECID0EZCAG"><title>Description.</title><p>Epiphytic, sympodial, branching, pendulous, <bold><italic>herb</italic></bold>, 8–13 cm long. <bold><italic>Roots</italic></bold> ca. 0.7 mm in diameter very thin, basal on primary stems. <bold><italic>Stems</italic></bold> 4.5–13 × 2–3 cm, laterally compressed, new stems produced from sub-apical node of previous stem, sometimes from base of primary stem. <bold><italic>Leaves</italic></bold> 10–25 per stem, distributed throughout the length of the stems, articulate, twisted at base so as to be on same plane of stem as in <italic>Dichaea</italic>; sheaths 0.4–0.6 × 0.35–0.45 cm, tubular, laterally compressed, ancipitose, minutely rugose, green; leaves 1.1–4.3 × 0.6–1.2 cm, ovate to lanceolate, acute, fleshy, succulent, margins entire, spreading, medium green. <bold><italic>Spathe</italic></bold> lacking. <bold><italic>Inflorescence</italic></bold> apical, racemose, sub-corymbose, pendulous, from mature stem, sessile, 3-flowered. <bold><italic>Floral bracts</italic></bold> 6–8 × 6–7 mm, conduplicate, widely cordiform when spread, dorsally carinate, especially toward apex, embracing. <bold><italic>Flowers</italic></bold> 3, more or less simultaneous, pendulous, pale green, sepals tinged pale brown, calli white; fragrance not recorded. <bold><italic>Sepals</italic></bold> 9.5 × 3 mm, nearly spreading, free, narrowly lanceolate, acute, 3-veined, lateral sepals dorsally carinate, apex aristate, margins entire, somewhat revolute. <bold><italic>Petals</italic></bold> 9 × 1 mm, free, nearly spreading, linear-lanceolate, acute, 1-veined, margins entire, slightly revolute. <bold><italic>Lip</italic></bold> 7.5 × 6.0 mm, united to basal half of column, deeply 3-lobed, fleshy, thick, calli 1.1 mm long, basal, digitiform, divergent, disc unornamented, lateral lobes 4.0 × 2.2 mm, transversely ovate, apex narrowly rounded, nearly spreading flat in natural position, at a 45° angle to midline of lip; mid-lobe 4.5 × 2.6 mm, semi-elliptic, apex rounded. <bold><italic>Column</italic></bold> 5.5–6.2 mm long dorsally including clinandrium hood, straight, body of column (to rostellum) about half as long as hood. <bold><italic>Clinandrium hood</italic></bold> prominent, semi-tubular, somewhat funnel-shaped, margin erose-dentate, anther deep within. <bold><italic>Anther</italic></bold> reniform, dark vinaceous with central green vertical rib, with an elongate pyramidal, truncate flap at apex, covered by numerous disorganized white bristles, heavily echinate. <bold><italic>Pollinia</italic></bold> 4, lentil-shaped, caudicles soft and granulose. <bold><italic>Rostellum</italic></bold> apical, nearly at an 80° angle with axis of column, slit; viscarium semi-liquid. <bold><italic>Lateral lobes of stigma</italic></bold> large, transverse, triangular with stigmatic cavity vertical, transverse. <bold><italic>Cuniculus</italic></bold> penetrating nearly to base of pedicellate ovary, somewhat wide, forming an elongate ventral vesicle in pedicel. <bold><italic>Ovary</italic></bold> 7.5–10 × 2–3 mm including pedicel, terete, straight, inflated nearly to base by elongate vesicle, slightly more inflated basally. <bold><italic>Capsule</italic></bold> not seen.</p><fig id="F6" position="float" orientation="portrait"><object-id xmlns:xlink="http://www.w3.org/1999/xlink" content-type="doi" xlink:type="simple">10.3897/phytokeys.227.101907.figure6</object-id><object-id xmlns:xlink="http://www.w3.org/1999/xlink" content-type="arpha" xlink:type="simple">35A8F1BF-B0CD-5EDE-969F-BF1640E068D4</object-id><label>Figure 6.</label><caption><p><italic><tp:taxon-name><tp:taxon-name-part taxon-name-part-type="genus" reg="Epidendrum">Epidendrum</tp:taxon-name-part><tp:taxon-name-part taxon-name-part-type="species" reg="echinatiantherum">echinatiantherum</tp:taxon-name-part></tp:taxon-name></italic> from <italic>Arista et al. 151</italic><bold>A</bold> habit <bold>B</bold> flower and floral bract <bold>C</bold> dissected perianth with dorsal and one lateral sepal shown from above and below, not spread <bold>D</bold> inflorescence at apex of stem <bold>E</bold> longitudinal section of flower <bold>F</bold> column and ovary-pedicel from below (left) and side (right) <bold>G</bold> anther from above (up) and below (down), and pollinarium <bold>H</bold> floral bract (Photographs by J. D. Edquén; plate prepared by A. Cisneros).</p></caption><graphic xmlns:xlink="http://www.w3.org/1999/xlink" xlink:href="phytokeys-227-043_article-101907__-g006.jpg" position="float" orientation="portrait" xlink:type="simple" id="oo_857082.jpg"><uri content-type="original_file" xlink:type="simple">https://binary.pensoft.net/fig/857082</uri></graphic></fig></tp:treatment-sec><tp:treatment-sec sec-type="distribution" id="SECID0EWHAG"><title>Distribution.</title><p>Known only from the type collection, in Amazonas, Peru, on the eastern slope of the Andes at 1682 m altitude.</p></tp:treatment-sec><tp:treatment-sec sec-type="habitat" id="SECID0E2HAG"><title>Habitat and ecology.</title><p>Epiphytic in wet montane forest on white sand, covered by accumulated organic material, dominated by palms, with <italic><tp:taxon-name><tp:taxon-name-part taxon-name-part-type="genus" reg="Cinchona">Cinchona</tp:taxon-name-part></tp:taxon-name></italic> sp. and <italic><tp:taxon-name><tp:taxon-name-part taxon-name-part-type="genus" reg="Cedrela">Cedrela</tp:taxon-name-part></tp:taxon-name></italic> sp. Presence of many <tp:taxon-name><tp:taxon-name-part taxon-name-part-type="family">Bromeliaceae</tp:taxon-name-part></tp:taxon-name>, mosses. Growing on dry hanging thin branch covered by moss.</p></tp:treatment-sec><tp:treatment-sec sec-type="phenology" id="SECID0EUIAG"><title>Phenology.</title><p>Flowering in August.</p></tp:treatment-sec><tp:treatment-sec sec-type="Taxonomic notes" id="SECID0EZIAG"><title>Taxonomic notes.</title><p><italic><tp:taxon-name><tp:taxon-name-part taxon-name-part-type="genus" reg="Epidendrum">Epidendrum</tp:taxon-name-part><tp:taxon-name-part taxon-name-part-type="species" reg="echinatiantherum">echinatiantherum</tp:taxon-name-part></tp:taxon-name></italic> belongs to the Nanum Group, which is characterized by the <italic>Dichaea</italic>-like horizontal or pendulous stems and the inflorescence produced by pairs of opposite flowers without spathes, but with prominent floral bracts. The new species is characterized by the few flowers, the cuniculus forming a long ventral swollen vesicle nearly reaching the base of the pedicellate ovary, relatively large, the sepals 9.5 mm long, the deeply 3-lobed lip with prominent ovate lateral lobes on the lip, the semi-elliptic mid-lobe and the prominent clinandrium hood, somewhat funnel-shaped and especially the reniform anther, dark wine-red with central green vertical rib, with an elongate pyramidal, truncate flap at apex, covered by numerous disorganized white bristles, heavily echinate. It is most similar to <italic><tp:taxon-name><tp:taxon-name-part taxon-name-part-type="genus" reg="Epidendrum">Epidendrum</tp:taxon-name-part><tp:taxon-name-part taxon-name-part-type="species" reg="madsenii">madsenii</tp:taxon-name-part></tp:taxon-name></italic>, which also has a prominent, very long swollen vesicle at the base of the ovary, nearly as long as the ovary itself, the pale green flowers, the prominent 3-lobed, erose clinandrium hood, the triangular, acute mid-lobe of the lip, and the ornamentation of the anther consisting of a transverse, dentate process in front. It closely resembles <italic><tp:taxon-name><tp:taxon-name-part taxon-name-part-type="genus" reg="Epidendrum">Epidendrum</tp:taxon-name-part><tp:taxon-name-part taxon-name-part-type="species" reg="lueri">lueri</tp:taxon-name-part></tp:taxon-name></italic> Dodson &amp; Hágsater, which has pinkish yellow flowers with a bright yellow lip, a denticulate clinandrium-hood, but it is neither 3-lobed nor fimbriate.</p></tp:treatment-sec><tp:treatment-sec sec-type="etymology" id="SECID0ECLAG"><title>Etymology.</title><p>From Latin <italic>echinatus</italic>, bristly, furnished with numerous rigid hairs, or straight prickles, and <italic>anthera</italic>, the cover of the pollinarium at the apex of the column, which has an appendage heavily covered with white bristles, a rare and prominent feature of this species.</p></tp:treatment-sec></tp:taxon-treatment>
