# Supplementary material for: ﻿New and noteworthy species of the genus Epidendrum (Orchidaceae, Laeliinae) from the Área de Conservación Privada La Pampa del Burro, Amazonas, Peru
Source: PhytoKeys. 2023 Jun 1;227:43–87. doi: 10.3897/phytokeys.227.101907 (PMC10251418; doi:10.3897/phytokeys.227.101907)
Supplement: XML Treatment for Epidendrum forcipatum [file phytokeys.227.101907-treatment5.xml]

<!DOCTYPE tp:taxon-treatment
  PUBLIC "-//TaxonX//DTD Taxonomic Treatment Publishing DTD v0 20100105//EN" "tax-treatment-NSO.dtd">
<tp:taxon-treatment xmlns:tp="http://www.plazi.org/taxpub"><tp:treatment-meta><kwd-group><label>Taxon classification</label><kwd>
              <named-content content-type="kingdom">Plantae</named-content>
            </kwd><kwd>
              <named-content content-type="order">Asparagales</named-content>
            </kwd><kwd>
              <named-content content-type="family">Orchidaceae</named-content>
            </kwd></kwd-group><mixed-citation publication-type="journal"><person-group><name><surname>Arista</surname><given-names>Jessy Patricia</given-names></name><name><surname>Hágsater</surname><given-names>Eric</given-names></name><name><surname>Santiago</surname><given-names>Elizabeth</given-names></name><name><surname>Edquén</surname><given-names>José D.</given-names></name><name><surname>Pariente</surname><given-names>Elí</given-names></name><name><surname>Oliva</surname><given-names>Manuel</given-names></name><name><surname>Salazar</surname><given-names>Gerardo A.</given-names></name></person-group><article-title>﻿New and noteworthy species of the genus <italic><tp:taxon-name><tp:taxon-name-part taxon-name-part-type="genus" reg="Epidendrum">Epidendrum</tp:taxon-name-part></tp:taxon-name></italic> (<tp:taxon-name><tp:taxon-name-part taxon-name-part-type="family">Orchidaceae</tp:taxon-name-part></tp:taxon-name>, <tp:taxon-name><tp:taxon-name-part taxon-name-part-type="subtribe">Laeliinae</tp:taxon-name-part></tp:taxon-name>) from the Área de Conservación Privada La Pampa del Burro, Amazonas, Peru</article-title><source>PhytoKeys</source><day>01</day><month>06</month><year>2023</year><volume>227</volume><fpage>43</fpage><lpage>87</lpage><pub-id pub-id-type="doi">10.3897/phytokeys.227.101907</pub-id></mixed-citation></tp:treatment-meta><tp:nomenclature><label>﻿</label><tp:taxon-name>
            <object-id xmlns:xlink="http://www.w3.org/1999/xlink" content-type="arpha" xlink:type="simple">4D116257-0B84-5567-B19F-4D4A6B3B8EAE</object-id>
            <tp:taxon-name-part taxon-name-part-type="genus" reg="Epidendrum">Epidendrum</tp:taxon-name-part>
            <tp:taxon-name-part taxon-name-part-type="species" reg="forcipatum">forcipatum</tp:taxon-name-part>
          </tp:taxon-name><tp:taxon-authority>C.Schweinf., Fieldiana (Bot.) 33: 36. 1970.</tp:taxon-authority><xref ref-type="fig" rid="F7">Fig. 7</xref></tp:nomenclature><tp:treatment-sec sec-type="type material" id="SECID0EVMAG"><title>Type material.</title><p><bold>Peru.</bold><italic>Sine loc.</italic>, pressed 24 Jul. 1959, <italic>F. Woytkowski s.n.</italic>, cultivated at University of California Botanical Garden at Berkeley 52.1853-1 (holotype: AMES 69508 HUH00070356!; isotypes: AMES 90057 HUH00070357! MO 1785100!); “clonotypes”: pressed 11 Jul. 1962, UC 229015! pressed 15 Mar. 1963, US 2949871 US00093812! Pressed 1 Jul. 1965, UC 1350745!). Pressed by Paul C. Hutchison, 11 Jan. 1961, at University of California Botanical Garden at Berkeley 52.1853, MO 1785407! Pressed 1 Oct. 1963, UC 1350837!</p></tp:treatment-sec><tp:treatment-sec sec-type="Taxonomic synonym" id="SECID0EKNAG"><title>Taxonomic synonym.</title><p><italic><tp:taxon-name><tp:taxon-name-part taxon-name-part-type="genus" reg="Epidendrum">Epidendrum</tp:taxon-name-part><tp:taxon-name-part taxon-name-part-type="species" reg="pseudoanceps">pseudoanceps</tp:taxon-name-part></tp:taxon-name></italic> D.E.Benn. &amp; Christenson, Lindleyana 13(1): 46. (1998). Type: Peru. Huánuco: Leoncio Prado, below El Mirador, 1800 m, 10 Aug. 1966, <italic>D. E. Bennett Jr. 2333</italic> (holotype: AMES!).</p></tp:treatment-sec><tp:treatment-sec sec-type="description" id="SECID0E4NAG"><title>Description.</title><p>Epiphytic, sympodial, caespitose, erect <bold><italic>herb</italic></bold> 47–100[215] cm tall. <bold><italic>Roots</italic></bold> basal, fleshy. <bold><italic>Stem</italic></bold> 25–45[65] × 0.47–0.57 cm, cane-like, ancipitose, erect. <bold><italic>Leaves</italic></bold> 6–8, distributed throughout apical half of stem, sub-erect; sheath 1.1–3.0 × 0.47–0.57 cm, tubular, ancipitose, smooth; blade 6–10 × 2.0–2.4[6.4] cm, oblong to elliptic, apex obtuse, coriaceous, dorsally carinate, erect, alternate, margin entire, spreading, somewhat undulate. <bold><italic>Inflorescence</italic></bold> 24–65[150] cm long, apical, racemose, flowering repeatedly over several years and producing new racemes from the apical internodes; peduncle 16[34.5] cm long, thin, elongate, ancipitose, totally covered by tubular, acute, bracts, 2–4 cm long; rachis 3.5–4.3[16] cm long, terete, smooth. <bold><italic>Floral bracts</italic></bold> 3–5 mm long, much shorter than the ovary, triangular, acuminate. <bold><italic>Flowers</italic></bold> 10–17[30] per raceme, simultaneous, resupinate, yellow-ochre, not fragrant. <bold><italic>Sepals</italic></bold> 10–12 × 3.3–4.2 mm, free, oblanceolate, slightly concave, subacute, somewhat papillose dorsally toward the apex, 5-veined, fleshy, the <bold><italic>dorsal</italic></bold> reflexed, the <bold><italic>laterals</italic></bold> spreading to reflexed, somewhat oblique. <bold><italic>Petals</italic></bold> [8]10–11 × 0.7–0.8 mm, hanging, free, reflexed, linear, rounded, 1-veined, margin entire, spreading. <bold><italic>Lip</italic></bold> [7.5]9.0–9.7 × 10.0–11.4 mm, united to column, 3-lobed, base cordate, margin entire, convex; bicallose, calli laminar, smooth, prolonged into rounded keels, with a central keel running down most of mid-lobe; lateral lobes 4.2–4.7 × 5.5–7.6 mm, dolabriform, with 3 short, thickened keels; mid-lobe 4.2–5.0 × 2.8–3.8 mm, sub-rectangular, emarginate. <bold><italic>Column</italic></bold> 6–8.6 mm long, short, thin, straight, dilated toward apex. <bold><italic>Clinandrium hood</italic></bold> reduced, entire. <bold><italic>Anther</italic></bold> ovoid, with a rounded keel in front, 4-celled. <bold><italic>Pollinia</italic></bold> 4, obovoid, laterally flattened; inner pair somewhat smaller; caudicles granulose, longer than pollinia. <bold><italic>Rostellum</italic></bold> apical, slit; viscarium semi-liquid. <bold><italic>Lateral lobes of stigma</italic></bold> less than ¼ length of stigmatic cavity. <bold><italic>Cuniculus</italic></bold> short, slightly penetrating ovary, somewhat inflated behind stigmatic cavity. <bold><italic>Ovary</italic></bold> 9.5–10[14] mm long including pedicel, terete, thin, smooth. <bold><italic>Capsule</italic></bold> not seen.</p><fig id="F7" position="float" orientation="portrait"><object-id xmlns:xlink="http://www.w3.org/1999/xlink" content-type="doi" xlink:type="simple">10.3897/phytokeys.227.101907.figure7</object-id><object-id xmlns:xlink="http://www.w3.org/1999/xlink" content-type="arpha" xlink:type="simple">66431909-E2AB-5D10-9185-1E3822D6EB82</object-id><label>Figure 7.</label><caption><p><italic><tp:taxon-name><tp:taxon-name-part taxon-name-part-type="genus" reg="Epidendrum">Epidendrum</tp:taxon-name-part><tp:taxon-name-part taxon-name-part-type="species" reg="forcipatum">forcipatum</tp:taxon-name-part></tp:taxon-name></italic> from <italic>Arista et al. 134</italic><bold>A</bold> habit <bold>B</bold> flower <bold>C</bold> dissected perianth <bold>D</bold> inflorescence <bold>E</bold> longitudinal section of flower <bold>F</bold> column and ovary-pedicel from below (left) and side (right) <bold>G</bold> anther from above (up) and below (down), and pollinarium (Photographs by J. D. Edquén; plate prepared by A. Cisneros).</p></caption><graphic xmlns:xlink="http://www.w3.org/1999/xlink" xlink:href="phytokeys-227-043_article-101907__-g007.jpg" position="float" orientation="portrait" xlink:type="simple" id="oo_857083.jpg"><uri content-type="original_file" xlink:type="simple">https://binary.pensoft.net/fig/857083</uri></graphic></fig></tp:treatment-sec><tp:treatment-sec sec-type="material" id="SECID0E4RAG"><title>Additional specimens examined.</title><p><bold>Ecuador. Zamora-Chinchipe</bold>: Los Encuentros, Cordillera del “Cóndor”, Mirador, hort, Ecuagenera, 8 Mar. 2003, <italic>H. Medina sub E. Hágsater 13834</italic> (AMO!). <bold>Peru: Amazonas</bold>: Prov. Bongará, Yambrasbamba, Perla de Imaza, Bosque de Piedras, 1682 m, 28 Aug. 2021, <italic>Arista et al. 134</italic> (KUELAP!); <bold>Huánuco</bold>: Leoncio Prado, along road above Cueva de Pavas, 1400 m, 10 Nov. 1991, <italic>Bennett 5354</italic> (MOL! USM, n.v.); <bold>Junín</bold>: Tarma, 6 III 1967, 1500 m, <italic>Bennett 2333</italic> (SEL!) [this specimen has the same collecting number of the type, but a different locality and date; the non-flowering specimen conforms to the species; E. Hágsater, pers. obs.].</p></tp:treatment-sec><tp:treatment-sec sec-type="Other records" id="SECID0ETSAG"><title>Other records.</title><p><bold>Peru.</bold><italic>Sine loc.</italic>, received 01 May 2012, <italic>Morón s.n.</italic>, digital image (AMO!); <bold>Junín</bold>: Selva Central, received 03 June 2015, <italic>Torres Paucar s.n.</italic>, digital image (AMO!). <bold>Pasco</bold>: Oxapampa, Huancabamba, P.N. Yanachaga-Chemillén, sector Tunqui-Naciente de la quebrada Muchumayo, 2153 m, 14 Feb. 1009, <italic>R. Vásquez et al.</italic> “<italic>35300 (USM!)</italic>”. <bold>San Martín</bold>: Moyobamba: Quebrada Doncel, 3 Feb. 2021, <italic>Bazan 01</italic>, digital images (AMO!)</p></tp:treatment-sec><tp:treatment-sec sec-type="distribution" id="SECID0EWTAG"><title>Distribution.</title><p>Known only from the Amazon side of the Andes from southern Ecuador (Cordillera del Cóndor, Zamora-Chinchipe) and northern and central Peru, at 1500–1800 m.</p></tp:treatment-sec><tp:treatment-sec sec-type="habitat" id="SECID0E2TAG"><title>Habitat and ecology.</title><p>Epiphytic, growing on tree trunk in 20–30 m tall lower montane forest, primary sclerophyllous forest, and montane humid forest with <italic><tp:taxon-name><tp:taxon-name-part taxon-name-part-type="genus" reg="Cinchona">Cinchona</tp:taxon-name-part></tp:taxon-name></italic> sp. and <italic><tp:taxon-name><tp:taxon-name-part taxon-name-part-type="genus" reg="Cedrela">Cedrela</tp:taxon-name-part></tp:taxon-name></italic> sp.</p></tp:treatment-sec><tp:treatment-sec sec-type="phenology" id="SECID0EPUAG"><title>Phenology.</title><p>Flowering from March to November</p></tp:treatment-sec><tp:treatment-sec sec-type="Taxonomic notes" id="SECID0EUUAG"><title>Taxonomic notes.</title><p>The square brackets in the description indicate the unusually large specimens prepared from cultivated material in the greenhouses of the University of California Botanical Garden at Berkeley, and not seen in wild-collected material. Therefore, they are indicated separately. The original description is based on these measurements.</p><p><italic><tp:taxon-name><tp:taxon-name-part taxon-name-part-type="genus" reg="Epidendrum">Epidendrum</tp:taxon-name-part><tp:taxon-name-part taxon-name-part-type="species" reg="forcipatum">forcipatum</tp:taxon-name-part></tp:taxon-name></italic> belongs to the Anceps Group and Polyanthum Subgroup, recognized by the caespitose habit, the simple stems, the pluriracemose inflorescence, flowering over several years, the elongate racemes and the fleshy flowers and linear petals. The species is recognized by the generally crisped-undulate leaves, about 10–17[30] flowers, green-ochre in color, and filiform petals. <italic><tp:taxon-name><tp:taxon-name-part taxon-name-part-type="genus" reg="Epidendrum">Epidendrum</tp:taxon-name-part><tp:taxon-name-part taxon-name-part-type="species" reg="forcipatoides">forcipatoides</tp:taxon-name-part></tp:taxon-name></italic> Hágsater from Bahia and Minas Gerais, Brazil attains a smaller size and bears leaves with non-undulate margins and smaller flowers, the obovate sepals being about 6.0–6.5 mm long.</p></tp:treatment-sec></tp:taxon-treatment>
