# Supplementary material for: ﻿New and noteworthy species of the genus Epidendrum (Orchidaceae, Laeliinae) from the Área de Conservación Privada La Pampa del Burro, Amazonas, Peru
Source: PhytoKeys. 2023 Jun 1;227:43–87. doi: 10.3897/phytokeys.227.101907 (PMC10251418; doi:10.3897/phytokeys.227.101907)
Supplement: XML Treatment for Epidendrum imazaense [file phytokeys.227.101907-treatment6.xml]

<!DOCTYPE tp:taxon-treatment
  PUBLIC "-//TaxonX//DTD Taxonomic Treatment Publishing DTD v0 20100105//EN" "tax-treatment-NSO.dtd">
<tp:taxon-treatment xmlns:tp="http://www.plazi.org/taxpub"><tp:treatment-meta><kwd-group><label>Taxon classification</label><kwd>
              <named-content content-type="kingdom">Plantae</named-content>
            </kwd><kwd>
              <named-content content-type="order">Asparagales</named-content>
            </kwd><kwd>
              <named-content content-type="family">Orchidaceae</named-content>
            </kwd></kwd-group><mixed-citation publication-type="journal"><person-group><name><surname>Arista</surname><given-names>Jessy Patricia</given-names></name><name><surname>Hágsater</surname><given-names>Eric</given-names></name><name><surname>Santiago</surname><given-names>Elizabeth</given-names></name><name><surname>Edquén</surname><given-names>José D.</given-names></name><name><surname>Pariente</surname><given-names>Elí</given-names></name><name><surname>Oliva</surname><given-names>Manuel</given-names></name><name><surname>Salazar</surname><given-names>Gerardo A.</given-names></name></person-group><article-title>﻿New and noteworthy species of the genus <italic><tp:taxon-name><tp:taxon-name-part taxon-name-part-type="genus" reg="Epidendrum">Epidendrum</tp:taxon-name-part></tp:taxon-name></italic> (<tp:taxon-name><tp:taxon-name-part taxon-name-part-type="family">Orchidaceae</tp:taxon-name-part></tp:taxon-name>, <tp:taxon-name><tp:taxon-name-part taxon-name-part-type="subtribe">Laeliinae</tp:taxon-name-part></tp:taxon-name>) from the Área de Conservación Privada La Pampa del Burro, Amazonas, Peru</article-title><source>PhytoKeys</source><day>01</day><month>06</month><year>2023</year><volume>227</volume><fpage>43</fpage><lpage>87</lpage><pub-id pub-id-type="doi">10.3897/phytokeys.227.101907</pub-id></mixed-citation></tp:treatment-meta><tp:nomenclature><label>﻿</label><tp:taxon-name>
            <object-id xmlns:xlink="http://www.w3.org/1999/xlink" content-type="arpha" xlink:type="simple">73613CA1-5AA2-5537-BD1C-252BA5F63DD6</object-id>
            <tp:taxon-name-part taxon-name-part-type="genus" reg="Epidendrum">Epidendrum</tp:taxon-name-part>
            <tp:taxon-name-part taxon-name-part-type="species" reg="imazaense">imazaense</tp:taxon-name-part>
            <object-id xmlns:xlink="http://www.w3.org/1999/xlink" content-type="ipni" xlink:type="simple">urn:lsid:ipni.org:names:77320358-1</object-id>
          </tp:taxon-name><tp:taxon-authority>Hágsater, E.Santiago, J.P.Arista &amp; Edquén</tp:taxon-authority><tp:taxon-status xmlns:xlink="http://www.w3.org/1999/xlink" xlink:type="simple">sp. nov.</tp:taxon-status><xref ref-type="fig" rid="F8">Fig. 8</xref></tp:nomenclature><tp:treatment-sec sec-type="type material" id="SECID0E6WAG"><title>Type material.</title><p><bold>Peru. Amazonas</bold>: Prov. Bongara, Distr. Yambrasbamba, camino a la Perla del Imaza, 1886 m, 17 Jul. 2022, <italic>J. P. Arista</italic>, <italic>J. D. Edquén</italic>, <italic>E. Hágsater</italic>, <italic>E. Santiago</italic>, <italic>G. A. Salazar</italic>, <italic>E. Yrigoín</italic>, <italic>L. I. Cabrera &amp; K. Edquen 272</italic> (holotype: KUELAP!).</p></tp:treatment-sec><tp:treatment-sec sec-type="diagnosis" id="SECID0EVXAG"><title>Diagnosis.</title><p>Similar to <italic><tp:taxon-name><tp:taxon-name-part taxon-name-part-type="genus" reg="Epidendrum">Epidendrum</tp:taxon-name-part><tp:taxon-name-part taxon-name-part-type="species" reg="freireanum">freireanum</tp:taxon-name-part></tp:taxon-name></italic> Hágsater &amp; E.Santiago, but the plants are smaller, 3.6–10 cm tall (vs. plants 10–40 cm tall), the leaves 1.1–3.6 cm long (vs. leaves 3.7–7.0 cm long), the ovary 10 mm long, sigmoid, with a prominent ventral vesicle, inflated in the middle (vs. ovary 6 mm, straight, not inflated), the sepals 5.5 mm long (vs. sepals 10 mm long), and the flowers pale green with a red-brown tinge on the tepals (vs. flowers purple brown with lip and apex of column ivory white).</p><fig id="F8" position="float" orientation="portrait"><object-id xmlns:xlink="http://www.w3.org/1999/xlink" content-type="doi" xlink:type="simple">10.3897/phytokeys.227.101907.figure8</object-id><object-id xmlns:xlink="http://www.w3.org/1999/xlink" content-type="arpha" xlink:type="simple">272A32E4-0B64-54AF-BE34-26EEB224A548</object-id><label>Figure 8.</label><caption><p><italic><tp:taxon-name><tp:taxon-name-part taxon-name-part-type="genus" reg="Epidendrum">Epidendrum</tp:taxon-name-part><tp:taxon-name-part taxon-name-part-type="species" reg="imazaense">imazaense</tp:taxon-name-part></tp:taxon-name></italic> from <italic>Arista et al. 272</italic><bold>A</bold> habit <bold>B</bold> flower <bold>C</bold> dissected perianth <bold>D</bold> inflorescence at apex of stem <bold>E</bold> longitudinal section of flower <bold>F</bold> column and ovary apex from below (left) and above (right) <bold>G</bold> anther from below (up) and above (down), and pollinarium (Photographs by J. D. Edquén; plate prepared by X. Alcántara).</p></caption><graphic xmlns:xlink="http://www.w3.org/1999/xlink" xlink:href="phytokeys-227-043_article-101907__-g008.jpg" position="float" orientation="portrait" xlink:type="simple" id="oo_857084.jpg"><uri content-type="original_file" xlink:type="simple">https://binary.pensoft.net/fig/857084</uri></graphic></fig></tp:treatment-sec><tp:treatment-sec sec-type="description" id="SECID0EOZAG"><title>Description.</title><p>Epiphytic, monopodial, branching, erect <bold><italic>herb</italic></bold>, ca. 10 cm tall, with new stems produced from upper internodes of previous stem. <bold><italic>Roots</italic></bold> ca. 2 mm in diameter, from base of primary stem only, fleshy, thick. <bold><italic>Stems</italic></bold> 2–4 × 0.1–0.25 cm, simple, cane-like, produced from sub-apical internodes of previous stem, sometimes two from same stem, thin, laterally compressed, erect, straight or slightly arched upward, base covered by sheaths 1–10 mm long, tubular, non-foliar. <bold><italic>Leaves</italic></bold> 2–3, aggregate toward apex of stem, alternate, articulate, coriaceous, slightly conduplicate; sheaths 7–8 × 1.2–2.5 mm, tubular, minutely striated, red; blade 1.1–3.6 × 0.25–0.5 cm, lanceolate, acute, minutely apiculate, margin entire, spreading. <bold><italic>Spathe</italic></bold> lacking. <bold><italic>Inflorescence</italic></bold> ca. 2 cm long, apical, racemose, few-flowered; peduncle 1 cm long, sub-terete, rachis 0.3 cm long. <bold><italic>Floral bracts</italic></bold> 1.5–2.8 mm long, much shorter than ovary, triangular, long acuminate, embracing. <bold><italic>Flowers</italic></bold> 3, simultaneous, non–resupinate, tepals pale green turning yellow tinged red brown ventrally, dorsally red brown, lip and column pale green to yellow, concolor; fragrance not registered. <bold><italic>Ovary</italic></bold> 10 mm long, sigmoid, with a prominent ventral vesicle inflated toward middle and involving 2/3 of ovary length, verrucose. <bold><italic>Sepals</italic></bold> free, 3-veined, dorsally verrucose, margins entire, spreading; dorsal sepal 5.5 × 2.0 mm, reflexed, oblong, obtuse; lateral sepals 5.5. × 2.5 mm, partly spreading, narrowly obovate, oblique, obtuse, minutely apiculate. <bold><italic>Petals</italic></bold> 5 × 1 mm free, spreading, oblong, obtuse, 1-veined, margins entire, spreading. <bold><italic>Lip</italic></bold> 3.0–3.3 × 5.5 mm, totally united to column, 3-lobed, cordate at base; bicallose, calli spherical, widely spaced, disc with a single mid-rib, thickened and reaching apical sinus; lateral lobes 1.3–1.7 × 2.2–2.4 mm, dolabriform with apical margin fimbriate; mid-lobe 1.5 × 2.3 mm, rectangular apex slightly emarginate. <bold><italic>Column</italic></bold> 4.5–5.0 mm long, thin, straight. <bold><italic>Clinandrium hood</italic></bold> short, margin entire. <bold><italic>Cuniculus</italic></bold> penetrating 2/3 of ovary, inflated in middle of ovary, forming an elongate prominent vesicle, unornamented. <bold><italic>Anther</italic></bold> reniform, 4-celled. <bold><italic>Pollinia</italic></bold> 4, obovoid, laterally compressed. <bold><italic>Rostellum</italic></bold> apical, slit; viscarium semi-liquid. <bold><italic>Lateral lobes of stigma</italic></bold> prominent, half as along as stigmatic cavity. <bold><italic>Ovary</italic></bold> 10 mm long including pedicel, sigmoid, with a prominent ventral vesicle inflated toward middle and involving 2/3 of ovary length, verrucose, furrowed. <bold><italic>Capsule</italic></bold> not seen.</p></tp:treatment-sec><tp:treatment-sec sec-type="distribution" id="SECID0EL3AG"><title>Distribution.</title><p>Presently known only from the type from northern Peru, department of Amazonas, eastern range of the Andes around the <abbrev xmlns:xlink="http://www.w3.org/1999/xlink" xlink:title="Área de Conservación Privada La Pampa del Burro" id="ABBRID0ER3AG" xlink:type="simple">ACPPB</abbrev>, at 1886 m.</p></tp:treatment-sec><tp:treatment-sec sec-type="habitat" id="SECID0EV3AG"><title>Habitat and ecology.</title><p>Epiphytic in relict wet montane forest.</p></tp:treatment-sec><tp:treatment-sec sec-type="phenology" id="SECID0E13AG"><title>Phenology.</title><p>Flowering in July.</p></tp:treatment-sec><tp:treatment-sec sec-type="Taxonomic notes" id="SECID0E63AG"><title>Taxonomic notes.</title><p><italic><tp:taxon-name><tp:taxon-name-part taxon-name-part-type="genus" reg="Epidendrum">Epidendrum</tp:taxon-name-part><tp:taxon-name-part taxon-name-part-type="species" reg="imazaense">imazaense</tp:taxon-name-part></tp:taxon-name></italic> belongs to the Fruticetorum Group, which is characterized by the monopodial, branching habit, the few-leaved stems, flattened above, the erect to arching racemose to pluri-racemose inflorescence producing new racemes from the same peduncle in successive years, the flowers generally non-resupinate, and the 3-lobed lip with the distal margins of the lateral lobes dentate to shortly fimbriate. The new species is recognized by the short inflorescences, nearly sessile, with 3 non-resupinate flowers, yellow tepals, ventrally tinged red-brown, dorsally red-brown; lip and column pale green, concolor, the sepals 5.5 mm long, dorsally verrucose and the ovary sigmoid with a prominent, elongate vesicle in the middle of the ovary. <italic><tp:taxon-name><tp:taxon-name-part taxon-name-part-type="genus" reg="Epidendrum">Epidendrum</tp:taxon-name-part><tp:taxon-name-part taxon-name-part-type="species" reg="freireanum">freireanum</tp:taxon-name-part></tp:taxon-name></italic> has purple leaves and stems, smaller flowers, the sepals being 10 mm long, the sepals, petals and basal half of column vinaceous to purple-brown, apical half of column and the lip ivory white, immaculate, and the lip with a single wide mid-rib. <italic><tp:taxon-name><tp:taxon-name-part taxon-name-part-type="genus" reg="Epidendrum">Epidendrum</tp:taxon-name-part><tp:taxon-name-part taxon-name-part-type="species" reg="fruticetorum">fruticetorum</tp:taxon-name-part></tp:taxon-name></italic> Schltr. (see Cisneros and Hágsater in <xref ref-type="bibr" rid="B32">Hágsater and Santiago 2019</xref>: t. 1721) is similar but larger in habit and flowers, the sepals are 14 mm long, the flowers are green, the lip with 3 narrow parallel ribs is pale green and the column green. <xref ref-type="bibr" rid="B2">Bennett and Christenson (1995a</xref>: t. 247) misidentified their plate of <italic><tp:taxon-name><tp:taxon-name-part taxon-name-part-type="genus" reg="Epidendrum">Epidendrum</tp:taxon-name-part><tp:taxon-name-part taxon-name-part-type="species" reg="fruticetorum">fruticetorum</tp:taxon-name-part></tp:taxon-name></italic> as <italic><tp:taxon-name><tp:taxon-name-part taxon-name-part-type="genus" reg="Epidendrum">E.</tp:taxon-name-part><tp:taxon-name-part taxon-name-part-type="species" reg="odontospathum">odontospathum</tp:taxon-name-part></tp:taxon-name></italic> Schltr.</p></tp:treatment-sec><tp:treatment-sec sec-type="etymology" id="SECID0EE6AG"><title>Etymology.</title><p>In reference to the Imaza river, whose basin includes the Pampa del Burro. This river is a tributary of the Chiriacu river, an affluent of the Marañón river.</p></tp:treatment-sec><ref-list><ref id="B32"><mixed-citation xmlns:xlink="http://www.w3.org/1999/xlink" xlink:type="simple"><person-group><name name-style="western"><surname>Hágsater</surname><given-names>E</given-names></name><name name-style="western"><surname>Santiago</surname><given-names>E [Eds]</given-names></name></person-group> (<year>2019</year>) The Genus <italic><tp:taxon-name><tp:taxon-name-part taxon-name-part-type="genus">Epidendrum</tp:taxon-name-part></tp:taxon-name></italic>, Part 13, Icones Orchidacearum 17(1): t. 1701–1756. <ext-link xlink:href="https://herbarioamo.org/index_archivos/Fascicle17(1).pdf" ext-link-type="uri" xlink:type="simple">https://herbarioamo.org/index_archivos/Fascicle17(1).pdf</ext-link></mixed-citation></ref><ref id="B2"><mixed-citation xmlns:xlink="http://www.w3.org/1999/xlink" xlink:type="simple"><person-group><name name-style="western"><surname>Bennett</surname><given-names>DE</given-names></name><name name-style="western"><surname>Christenson</surname><given-names>EA</given-names></name></person-group> (<year>1995a</year>) Icones Orchidacearum Peruviarum t. Privately published, Sarasota, 201–300.</mixed-citation></ref></ref-list></tp:taxon-treatment>
