# Supplementary material for: ﻿New and noteworthy species of the genus Epidendrum (Orchidaceae, Laeliinae) from the Área de Conservación Privada La Pampa del Burro, Amazonas, Peru
Source: PhytoKeys. 2023 Jun 1;227:43–87. doi: 10.3897/phytokeys.227.101907 (PMC10251418; doi:10.3897/phytokeys.227.101907)
Supplement: XML Treatment for Epidendrum ochrostachyum [file phytokeys.227.101907-treatment8.xml]

<!DOCTYPE tp:taxon-treatment
  PUBLIC "-//TaxonX//DTD Taxonomic Treatment Publishing DTD v0 20100105//EN" "tax-treatment-NSO.dtd">
<tp:taxon-treatment xmlns:tp="http://www.plazi.org/taxpub"><tp:treatment-meta><kwd-group><label>Taxon classification</label><kwd>
              <named-content content-type="kingdom">Plantae</named-content>
            </kwd><kwd>
              <named-content content-type="order">Asparagales</named-content>
            </kwd><kwd>
              <named-content content-type="family">Orchidaceae</named-content>
            </kwd></kwd-group><mixed-citation publication-type="journal"><person-group><name><surname>Arista</surname><given-names>Jessy Patricia</given-names></name><name><surname>Hágsater</surname><given-names>Eric</given-names></name><name><surname>Santiago</surname><given-names>Elizabeth</given-names></name><name><surname>Edquén</surname><given-names>José D.</given-names></name><name><surname>Pariente</surname><given-names>Elí</given-names></name><name><surname>Oliva</surname><given-names>Manuel</given-names></name><name><surname>Salazar</surname><given-names>Gerardo A.</given-names></name></person-group><article-title>﻿New and noteworthy species of the genus <italic><tp:taxon-name><tp:taxon-name-part taxon-name-part-type="genus" reg="Epidendrum">Epidendrum</tp:taxon-name-part></tp:taxon-name></italic> (<tp:taxon-name><tp:taxon-name-part taxon-name-part-type="family">Orchidaceae</tp:taxon-name-part></tp:taxon-name>, <tp:taxon-name><tp:taxon-name-part taxon-name-part-type="subtribe">Laeliinae</tp:taxon-name-part></tp:taxon-name>) from the Área de Conservación Privada La Pampa del Burro, Amazonas, Peru</article-title><source>PhytoKeys</source><day>01</day><month>06</month><year>2023</year><volume>227</volume><fpage>43</fpage><lpage>87</lpage><pub-id pub-id-type="doi">10.3897/phytokeys.227.101907</pub-id></mixed-citation></tp:treatment-meta><tp:nomenclature><label>﻿</label><tp:taxon-name>
            <object-id xmlns:xlink="http://www.w3.org/1999/xlink" content-type="arpha" xlink:type="simple">E87A2BB0-74A4-5E78-A12E-4C38639C63AF</object-id>
            <tp:taxon-name-part taxon-name-part-type="genus" reg="Epidendrum">Epidendrum</tp:taxon-name-part>
            <tp:taxon-name-part taxon-name-part-type="species" reg="ochrostachyum">ochrostachyum</tp:taxon-name-part>
            <object-id xmlns:xlink="http://www.w3.org/1999/xlink" content-type="ipni" xlink:type="simple">urn:lsid:ipni.org:names:77320359-1</object-id>
          </tp:taxon-name><tp:taxon-authority>Hágsater, E.Santiago, J.P.Arista &amp; Edquén</tp:taxon-authority><tp:taxon-status xmlns:xlink="http://www.w3.org/1999/xlink" xlink:type="simple">sp. nov.</tp:taxon-status><xref ref-type="fig" rid="F10">Fig. 10</xref></tp:nomenclature><tp:treatment-sec sec-type="type material" id="SECID0EJJBG"><title>Type material.</title><p><bold>Peru. Amazonas</bold>: Prov. Bongará, Distr. Yambrasbamba, Perla del Imaza, Río Rojo, Pampa del Burro, 1839 m, 25 Aug. 2021, <italic>J. P. Arista</italic>, <italic>J. D. Edquén</italic>, <italic>E. Yrigoín &amp; L. Iliquín 79</italic> (holotype: KUELAP!).</p></tp:treatment-sec><tp:treatment-sec sec-type="diagnosis" id="SECID0EXJBG"><title>Diagnosis.</title><p>Similar to <italic><tp:taxon-name><tp:taxon-name-part taxon-name-part-type="genus" reg="Epidendrum">Epidendrum</tp:taxon-name-part><tp:taxon-name-part taxon-name-part-type="species" reg="bangii">bangii</tp:taxon-name-part></tp:taxon-name></italic> Rolfe but differs by the shorter lateral sepals, 13 mm long, spreading, ovate-elliptic, the apex obtuse (vs. lateral sepals 16–18 mm long, slightly reflexed, obliquely ovate, with the apex acuminate), the shorter petals, 10 mm long, oblanceolate, apex obtuse (vs. petals 13–15 mm long, linear, apex acuminate), the floral bracts 8–13 mm long, nearly as long as the ovary (vs. floral bracts 11–22 mm long, longer than the ovary), and the column with a pair of truncate wings (vs. column with a pair of rounded wings).</p></tp:treatment-sec><tp:treatment-sec sec-type="description" id="SECID0EIKBG"><title>Description.</title><p>Terrestrial, monopodial, branching, erect <bold><italic>herb</italic></bold>, ca. 66 cm tall including inflorescence. <bold><italic>Roots</italic></bold> 1.0–2.5 mm in diameter, basal, scarce, fleshy. <bold><italic>Stems</italic></bold> cane-like, erect, straight, scarcely branching sub-apically, primary stem 54 × 0.6 cm, branches 7 × 0.3 cm; base covered by sheaths 6–30 mm long, tubular, non-foliar, scarious. <bold><italic>Leaves</italic></bold> 9 on primary stem, 3–5 on branches, distributed throughout the stems, articulate, slightly conduplicate, spreading, coriaceous, rigid, medium green on both sides, margins red-brown; sheaths 0.5–5.0 × 0.3–0.6 cm, tubular, minutely striated, rugose, red; blade 2.5–12 × 0.6–2 cm, lanceolate, acute, margin entire, spreading. <bold><italic>Spathe</italic></bold> lacking. <bold><italic>Inflorescence</italic></bold> 12 cm long on primary stem, ca. 6 cm long from branches, apical, racemose, erect, laxly few-flowered; peduncle 1.2 cm long, terete, without bracts, red-brown; rachis 5–11 cm long. <bold><italic>Floral bracts</italic></bold> 8–13 × 5–7 mm, nearly as long as ovary, widely ovate, sub-acuminate, oblique, embracing. <bold><italic>Flowers</italic></bold> up to 15, successive, non-resupinate, fleshy, ochre-yellow to olive green, sometimes tinged orange, dorsal surface of sepals red-brown to wine-brown, lip yellow; fragrance not registered. <bold><italic>Sepals</italic></bold> free, spreading, ovate to ovate-elliptic, obtuse, minutely apiculate, 3-veined, margins entire, spreading; dorsal sepals 12 × 5 mm, lateral sepals 13 × 7 mm. <bold><italic>Petals</italic></bold> 10 × 3 mm, free, spreading, oblanceolate, obtuse, 1-veined, margin entire, spreading. <bold><italic>Lip</italic></bold> 8 × 10 mm, united to column, entire, widely cordiform, base deeply cordate, apex acute, embracing apex of column in natural position; ecallose, strongly pubescent in front of stigmatic cavity. <bold><italic>Column</italic></bold> 8 mm long, thick, apex bidentate, with a pair of truncate wings. <bold><italic>Clinandrium hood</italic></bold> reduced, margin entire. <bold><italic>Anther</italic></bold> ovoid, apex acute, 4-celled. <bold><italic>Pollinia</italic></bold> 4, obovoid, laterally compressed; caudicles soft and granulose. <bold><italic>Rostellum</italic></bold> apical, slit; viscarium semi-liquid. <bold><italic>Lateral lobes of stigma</italic></bold> small, ¼ length of stigmatic cavity. <bold><italic>Cuniculus</italic></bold> shallow, without penetrating pedicellate ovary, strongly pubescent in front of stigmatic cavity. <bold><italic>Ovary</italic></bold> 8–9 mm long, terete, thick, furrowed. <bold><italic>Capsule</italic></bold> not seen.</p><fig id="F10" position="float" orientation="portrait"><object-id xmlns:xlink="http://www.w3.org/1999/xlink" content-type="doi" xlink:type="simple">10.3897/phytokeys.227.101907.figure10</object-id><object-id xmlns:xlink="http://www.w3.org/1999/xlink" content-type="arpha" xlink:type="simple">7A06CCA8-5894-55AA-BCDE-A2688A7B3E6D</object-id><label>Figure 10.</label><caption><p><italic><tp:taxon-name><tp:taxon-name-part taxon-name-part-type="genus" reg="Epidendrum">Epidendrum</tp:taxon-name-part><tp:taxon-name-part taxon-name-part-type="species" reg="ochrostachyum">ochrostachyum</tp:taxon-name-part></tp:taxon-name></italic> from <italic>Arista et al. 79</italic><bold>A</bold> habit <bold>B</bold> flower <bold>C</bold> dissected perianth <bold>D</bold> inflorescence at apex of stem <bold>E</bold> longitudinal section of flower <bold>F</bold> column and ovary-pedicel from below (left) and side (right) <bold>G</bold> anther from above (up) and below (down), and pollinarium (Photographs by J. D. Edquén; plate prepared by A. Cisneros).</p></caption><graphic xmlns:xlink="http://www.w3.org/1999/xlink" xlink:href="phytokeys-227-043_article-101907__-g010.jpg" position="float" orientation="portrait" xlink:type="simple" id="oo_857086.jpg"><uri content-type="original_file" xlink:type="simple">https://binary.pensoft.net/fig/857086</uri></graphic></fig></tp:treatment-sec><tp:treatment-sec sec-type="material" id="SECID0EKOBG"><title>Additional specimens examined.</title><p><bold>Peru. Amazonas</bold>: Prov. Bongará, Distr. Yambrasbamba, La Perla Vieja, Pampa del Burro, 1880 m, 22 Aug. 2021, <italic>Arista et al. 12</italic> (KUELAP!); <italic>ibid. loc.</italic>, 1850 m, 22 Aug. 2021, <italic>Arista et al. 61</italic> (KUELAP!); Jumbilla–Molinopampa, 2500–2900 m, 6 Nov. 2012, <italic>van der Werff 25206</italic> (HOXA! USM!).</p></tp:treatment-sec><tp:treatment-sec sec-type="Other records" id="SECID0EDPBG"><title>Other records.</title><p><bold>Peru. Amazonas</bold>: Prov. Bongará, Distr. Florida, Pomachapanda, 2300–2500 m, 8 Nov. 2010, <italic>Dalström 3178</italic>, digital image (AMO!); Bosque Protector Alto Nieva, 2184 m, 17 Mar. 2019, <italic>Hágsater 16077</italic>, digital image (AMO!); <bold>San Martín</bold>: Prov. Rioja, Distr. Pardo Miguel Naranjos, Sector Venceremos, 1959 m, 23 Feb. 2017, <italic>Edquén 2019</italic>, digital images (AMO!); <italic>ibid. loc.</italic>, 1715 m, 21 Feb. 2017, <italic>Edquén 2020</italic>, digital images (AMO!); <italic>ibid. loc.</italic>, 1730 m, 22 Feb. 2017, <italic>Edquén 2021</italic>, digital images (AMO!); <italic>ibid. loc.</italic>, 1975 m, 20 Feb. 2017, <italic>Edquén 2022</italic>, digital images (AMO!); <italic>ibid. loc.</italic>, 1918 m, 6 Nov. 2015, <italic>Edquén 2023</italic>, digital images (AMO!).</p></tp:treatment-sec><tp:treatment-sec sec-type="distribution" id="SECID0EHRBG"><title>Distribution.</title><p>Known only from northern Peru, on the border between the departments of Amazonas and San Martín, growing at 1715–2500 m.</p></tp:treatment-sec><tp:treatment-sec sec-type="habitat" id="SECID0EMRBG"><title>Habitat end ecology.</title><p>Terrestrial, on road bank, in white sand with abundant organic matter 10 cm deep, in low forest.</p></tp:treatment-sec><tp:treatment-sec sec-type="phenology" id="SECID0ERRBG"><title>Phenology.</title><p>Flowering in August to March.</p></tp:treatment-sec><tp:treatment-sec sec-type="Taxonomic notes" id="SECID0EWRBG"><title>Taxonomic notes.</title><p><italic><tp:taxon-name><tp:taxon-name-part taxon-name-part-type="genus" reg="Epidendrum">Epidendrum</tp:taxon-name-part><tp:taxon-name-part taxon-name-part-type="species" reg="ochrostachyum">ochrostachyum</tp:taxon-name-part></tp:taxon-name></italic> belongs to the Macrostachyum Group, which is characterized by the monopodial plants with sub-apical branching, the rugose leaf sheaths, the large leaves, generally spreading, the erect racemose inflorescence, the fleshy flowers generally green to black (ripe olive colored), as well as yellow to pink to purple, with an entire, conduplicate, generally ecallose lip embracing the column, and the cuniculus pubescent to papillose in front of the stigmatic cavity and at least at the base of the lip. The species is recognized by the small plant (up to 66 cm tall), leaves 2.5–12 × 0.6–2 cm, lanceolate, acute, the inflorescence of primary stem with up to 15 flowers, the floral bracts nearly as long as the ovary, the flowers ochre-yellow to olive green, sometimes tinged orange, dorsal surface of sepals red-brown to wine-brown, lip yellow, the lateral sepals 13 mm long, spreading, petals oblanceolate, obtuse, the lip deeply cordiform, acute, and the column with a pair of truncate wings. <italic><tp:taxon-name><tp:taxon-name-part taxon-name-part-type="genus" reg="Epidendrum">Epidendrum</tp:taxon-name-part><tp:taxon-name-part taxon-name-part-type="species" reg="bangii">bangii</tp:taxon-name-part></tp:taxon-name></italic> is vegetatively similar, but the floral bracts are longer than the ovary, the flowers are purple, the lateral sepals 16–18 mm long, the petals are linear, acuminate, the lip is cordiform, and the column has a pair of rounded apical wings. <italic><tp:taxon-name><tp:taxon-name-part taxon-name-part-type="genus" reg="Epidendrum">Epidendrum</tp:taxon-name-part><tp:taxon-name-part taxon-name-part-type="species" reg="odontostachyum">odontostachyum</tp:taxon-name-part></tp:taxon-name></italic> Hágsater &amp; E.Santiago has larger plants, ca 1 m tall, leaves 6–8 × 0.6–1.6 cm, linear-lanceolate, the inflorescence up to 20 cm long, the flowers dark green with the lip purple-green, the petals 12 × 1.5 mm, slightly reflexed, and the floral bracts triangular and acuminate.</p></tp:treatment-sec><tp:treatment-sec sec-type="etymology" id="SECID0E4SBG"><title>Etymology.</title><p>From the ochre color of the flowers, from the Greek ὠχρός, and σταχυς, from the Greek spike, in reference to the Macrostachyum Group to which the species belongs.</p></tp:treatment-sec></tp:taxon-treatment>
