# Supplementary material for: ﻿New and noteworthy species of the genus Epidendrum (Orchidaceae, Laeliinae) from the Área de Conservación Privada La Pampa del Burro, Amazonas, Peru
Source: PhytoKeys. 2023 Jun 1;227:43–87. doi: 10.3897/phytokeys.227.101907 (PMC10251418; doi:10.3897/phytokeys.227.101907)
Supplement: XML Treatment for Epidendrum parvireflexilobum [file phytokeys.227.101907-treatment10.xml]

<!DOCTYPE tp:taxon-treatment
  PUBLIC "-//TaxonX//DTD Taxonomic Treatment Publishing DTD v0 20100105//EN" "tax-treatment-NSO.dtd">
<tp:taxon-treatment xmlns:tp="http://www.plazi.org/taxpub"><tp:treatment-meta><kwd-group><label>Taxon classification</label><kwd>
              <named-content content-type="kingdom">Plantae</named-content>
            </kwd><kwd>
              <named-content content-type="order">Asparagales</named-content>
            </kwd><kwd>
              <named-content content-type="family">Orchidaceae</named-content>
            </kwd></kwd-group><mixed-citation publication-type="journal"><person-group><name><surname>Arista</surname><given-names>Jessy Patricia</given-names></name><name><surname>Hágsater</surname><given-names>Eric</given-names></name><name><surname>Santiago</surname><given-names>Elizabeth</given-names></name><name><surname>Edquén</surname><given-names>José D.</given-names></name><name><surname>Pariente</surname><given-names>Elí</given-names></name><name><surname>Oliva</surname><given-names>Manuel</given-names></name><name><surname>Salazar</surname><given-names>Gerardo A.</given-names></name></person-group><article-title>﻿New and noteworthy species of the genus <italic><tp:taxon-name><tp:taxon-name-part taxon-name-part-type="genus" reg="Epidendrum">Epidendrum</tp:taxon-name-part></tp:taxon-name></italic> (<tp:taxon-name><tp:taxon-name-part taxon-name-part-type="family">Orchidaceae</tp:taxon-name-part></tp:taxon-name>, <tp:taxon-name><tp:taxon-name-part taxon-name-part-type="subtribe">Laeliinae</tp:taxon-name-part></tp:taxon-name>) from the Área de Conservación Privada La Pampa del Burro, Amazonas, Peru</article-title><source>PhytoKeys</source><day>01</day><month>06</month><year>2023</year><volume>227</volume><fpage>43</fpage><lpage>87</lpage><pub-id pub-id-type="doi">10.3897/phytokeys.227.101907</pub-id></mixed-citation></tp:treatment-meta><tp:nomenclature><label>﻿</label><tp:taxon-name>
            <object-id xmlns:xlink="http://www.w3.org/1999/xlink" content-type="arpha" xlink:type="simple">0B1912EF-BBAE-50A1-8A5E-28D041E4FEA9</object-id>
            <tp:taxon-name-part taxon-name-part-type="genus" reg="Epidendrum">Epidendrum</tp:taxon-name-part>
            <tp:taxon-name-part taxon-name-part-type="species" reg="parvireflexilobum">parvireflexilobum</tp:taxon-name-part>
            <object-id xmlns:xlink="http://www.w3.org/1999/xlink" content-type="ipni" xlink:type="simple">urn:lsid:ipni.org:names:77320360-1</object-id>
          </tp:taxon-name><tp:taxon-authority>Hágsater, J.P.Arista &amp; Edquén</tp:taxon-authority><tp:taxon-status xmlns:xlink="http://www.w3.org/1999/xlink" xlink:type="simple">sp. nov.</tp:taxon-status><xref ref-type="fig" rid="F12">Fig. 12</xref></tp:nomenclature><tp:treatment-sec sec-type="type material" id="SECID0EO4BG"><title>Type material.</title><p><bold>Peru. Amazonas</bold>: Prov. Bongará: Yambrasbamba: Perla del Imaza, La Perla Vieja, Pampa del Burro, 1871 m, 22 Aug. 2021, <italic>J. P. Arista</italic>, <italic>J. D. Edquén</italic>, <italic>E. Yrigoín</italic>, <italic>L. Iliquin 49</italic> (holotype: KUELAP! [<abbrev xmlns:xlink="http://www.w3.org/1999/xlink" xlink:title="Lankester Composite Dissection Plates" id="ABBRID0E54BG" xlink:type="simple">LCDP</abbrev> voucher]).</p></tp:treatment-sec><tp:treatment-sec sec-type="diagnosis" id="SECID0EC5BG"><title>Diagnosis.</title><p>Similar to <italic><tp:taxon-name><tp:taxon-name-part taxon-name-part-type="genus" reg="Epidendrum">Epidendrum</tp:taxon-name-part><tp:taxon-name-part taxon-name-part-type="species" reg="reflexilobum">reflexilobum</tp:taxon-name-part></tp:taxon-name></italic> C.Schweinf., but overall smaller, with plants 22–46 cm tall including the inflorescence (vs. 40–120 cm tall), sepals 9.5–10.8 mm long, elliptic (vs. sepals 12.5–13.5 mm long, obovate-elliptic), the lateral lobes of the lip semi-ovate, erect (vs. lateral lobes spreading, twisted 90° in natural position, narrowly obovate), the callus 3-ribbed, forming a cuneate platform only reaching middle of mid-lobe (vs. callus 3-ribbed, ribs not forming a platform, with the mid-rib longer and reaching apical sinus).</p></tp:treatment-sec><tp:treatment-sec sec-type="description" id="SECID0ET5BG"><title>Description.</title><p>Epiphytic, sympodial, caespitose, erect <bold><italic>herb</italic></bold>, 22–46 cm tall including inflorescence. <bold><italic>Roots</italic></bold> 2 mm in diameter, basal, terete, fleshy, white. <bold><italic>Stems</italic></bold> 8–22 × 0.3 cm, simple, cane-like, terete to slightly compressed toward apex, thin, basal half covered by non-foliar sheaths. <bold><italic>Leaves</italic></bold> 7–12, distichous, distributed along upper 1/4 of stem; sheaths 4.4–6.0 × 0.4 cm, tubular, smooth, vinaceous, papyraceous when dry; blade 4.0–7.8 × 0.8–2.8 cm, oblong, apex unequally bilobed, articulate, coriaceous, smooth, medium green on both sides, margins entire. <bold><italic>Spathe</italic></bold> lacking. <bold><italic>Inflorescence</italic></bold> 12–33 cm long, racemose to pluri-racemose, laxly flowered, cylindric; peduncle 10–28 cm long, elongate, covered by numerous tubular, imbricate bracts 4.5 × 0.4 cm, acute, scarious when dry, striated, papyraceous; rachis ca. 4.8 cm long. <bold><italic>Floral bracts</italic></bold> 1–3 × 0.7–3.0 mm, much shorter than ovary, decreasing in size toward apex, triangular, acuminate to acute, embracing. <bold><italic>Flowers</italic></bold> ca. 6–12, per raceme, successive, 3–6 open at a time, non-resupinate, pale to bright red, callus yellow; fragrance none. <bold><italic>Sepals</italic></bold> spreading, apex obliquely rounded, short apiculate, 7-veined, margin entire, spreading; dorsal sepal 9.5–10.2 × 4.5–4.9 mm, elliptic; lateral sepals 9.9–10.8 × 5.0–5.5 mm, elliptic, oblique, sub-obtuse. <bold><italic>Petals</italic></bold> 10.6–13.5 × 4.0–5.0 mm, extended, oblanceolate or cuneate-spathulate, apex acute, 3–5-veined, margin entire, spreading. <bold><italic>Lip</italic></bold> 5.7–7.8 × 8.2–9.0 mm, united to column, deeply 3-lobed, in natural position mid-lobe flat, extended, lateral lobes sub-erect, base cordate, distal margins irregularly laciniate; callus low, rectangular, truncate to rounded, with mid-rib formed by 3 straight, parallel ribs on mid-lobe, mid-rib longer, with two divergent bifid calli at base of lateral lobes; lateral lobes 3.0–3.5 × 4.2–5.9 mm, semi-obovate, erect in natural position; mid-lobe 4.6 × 8.2 mm, obcuneate, bifid, slightly divergent, deeply and narrowly emarginate. <bold><italic>Column</italic></bold> 4.0 mm long, straight, wider at apex, with a pair of long, apical recurved fleshy wings with distal margin erose. <bold><italic>Clinandrium hood</italic></bold> very short, margin entire, leaving anther totally exposed. <bold><italic>Anther</italic></bold> ovoid, apiculate, surface rugose, 4-celled. <bold><italic>Pollinia</italic></bold> 4, narrowly obovoid, laterally compressed, caudicles formed by a pile of elongate pollen tetrads like a pile of tiles. <bold><italic>Rostellum</italic></bold> apical, split; viscarium semi-liquid. <bold><italic>Lateral lobes of stigma</italic></bold> short, occupying ¼ length of stigmatic cavity. <bold><italic>Cuniculus</italic></bold> penetrating half pedicellate ovary, minutely papillose. <bold><italic>Ovary</italic></bold> 20 mm long, terete, thin, not inflated, green to red, furrowed. <bold><italic>Capsule</italic></bold> not seen.</p><fig id="F12" position="float" orientation="portrait"><object-id xmlns:xlink="http://www.w3.org/1999/xlink" content-type="doi" xlink:type="simple">10.3897/phytokeys.227.101907.figure12</object-id><object-id xmlns:xlink="http://www.w3.org/1999/xlink" content-type="arpha" xlink:type="simple">C9968881-100C-555B-828D-340038739216</object-id><label>Figure 12.</label><caption><p><italic><tp:taxon-name><tp:taxon-name-part taxon-name-part-type="genus" reg="Epidendrum">Epidendrum</tp:taxon-name-part><tp:taxon-name-part taxon-name-part-type="species" reg="parvireflexilobum">parvireflexilobum</tp:taxon-name-part></tp:taxon-name></italic> from <italic>Arista et al. 49</italic><bold>A</bold> habit <bold>B</bold> flower <bold>C</bold> dissected perianth <bold>D</bold> inflorescence <bold>E</bold> longitudinal section of flower <bold>F</bold> column and ovary apex from below (left) and side (right) <bold>G</bold> anther from above (up) and below (down), and pollinarium (Photographs by J. D. Edquén; plate prepared by A. Cisneros).</p></caption><graphic xmlns:xlink="http://www.w3.org/1999/xlink" xlink:href="phytokeys-227-043_article-101907__-g012.jpg" position="float" orientation="portrait" xlink:type="simple" id="oo_857088.jpg"><uri content-type="original_file" xlink:type="simple">https://binary.pensoft.net/fig/857088</uri></graphic></fig></tp:treatment-sec><tp:treatment-sec sec-type="material" id="SECID0EWCAI"><title>Additional specimens examined.</title><p><bold>Peru. Amazonas</bold>: Prov. Bongará: Yambrasbamba: Perla del Imaza, La Perla Vieja, Pampa del Burro, 1871 m, 22 Aug. 2021, <italic>Arista et al. 25</italic> (KUELAP!); <bold>Piura</bold>: Huancabamba, 1 Oct. 1990, <italic>Castillo 5</italic> (AMO!); <bold>San Martín</bold>: Rioja: Pardo Miguel Naranjos, Mirador Venceremos, 1867 m, 6 Dec. 2015, <italic>Edquén 1979</italic> (HURP!; color plate published in <xref ref-type="bibr" rid="B34">Hágsater and Santiago 2020b</xref>: t. 1835, as <italic><tp:taxon-name><tp:taxon-name-part taxon-name-part-type="genus" reg="Epidendrum">E.</tp:taxon-name-part><tp:taxon-name-part taxon-name-part-type="species" reg="reflexilobum">reflexilobum</tp:taxon-name-part></tp:taxon-name></italic>).</p></tp:treatment-sec><tp:treatment-sec sec-type="Other records" id="SECID0EXDAI"><title>Other records.</title><p><bold>Peru. Amazonas</bold>: Chachapoyas: Balsas–Leimebamba, Cordillera Calla Calla, ca. 2400 m, 4 Feb. 2022, <italic>Deza s.n.</italic>, digital images (AMO!); <italic>ibid. loc.</italic> 2363 m, <italic>Harding s.n.</italic>, digital images (AMO!); <bold>San Martín</bold>: Rioja: Nuevo Cajamarca, Sector Yuracyacu, Río Yuracyacu, 1905 m, 15 Jul. 2018, <italic>Edquén 1815</italic>, digital images (AMO!).</p></tp:treatment-sec><tp:treatment-sec sec-type="distribution" id="SECID0ESEAI"><title>Distribution.</title><p>Known presently from northern Peru in the Regions of Amazonas and San Martín. Growing at 1850–1905 m elevation.</p></tp:treatment-sec><tp:treatment-sec sec-type="habitat" id="SECID0EXEAI"><title>Habitat and ecology.</title><p>Epiphytic and terrestrial in humid montane forest, secondary forest and abandoned coffee plantations, on <italic><tp:taxon-name><tp:taxon-name-part taxon-name-part-type="genus" reg="Coffea">Coffea</tp:taxon-name-part><tp:taxon-name-part taxon-name-part-type="species" reg="arabica">arabica</tp:taxon-name-part></tp:taxon-name></italic> L. and <tp:taxon-name><tp:taxon-name-part taxon-name-part-type="genus" reg="Citrus">Citrus</tp:taxon-name-part><tp:taxon-name-part taxon-name-part-type="hybrid-sign">×</tp:taxon-name-part><tp:taxon-name-part taxon-name-part-type="species" reg="aurantium">aurantium</tp:taxon-name-part></tp:taxon-name> L.</p></tp:treatment-sec><tp:treatment-sec sec-type="phenology" id="SECID0EVFAI"><title>Phenology.</title><p>Flowering from July to December.</p></tp:treatment-sec><tp:treatment-sec sec-type="Taxonomic notes" id="SECID0E1FAI"><title>Taxonomic notes.</title><p><italic><tp:taxon-name><tp:taxon-name-part taxon-name-part-type="genus" reg="Epidendrum">Epidendrum</tp:taxon-name-part><tp:taxon-name-part taxon-name-part-type="species" reg="parvireflexilobum">parvireflexilobum</tp:taxon-name-part></tp:taxon-name></italic> belongs to the Schistochilum Group, <tp:taxon-name><tp:taxon-name-part taxon-name-part-type="genus" reg="Secundum">Secundum</tp:taxon-name-part></tp:taxon-name> Subgroup, which is characterized by the caespitose habit, the erect, simple, cane-like stems, the normally elongate peduncle of the inflorescence, the erect raceme of generally non-resupinate, yellow, orange, red or purple flowers, and the lip adorned by a complex callus. The novelty is recognized by the shorter plants, up to 22–46 cm including the inflorescence, thus being one of the “dwarf species” in the <italic><tp:taxon-name><tp:taxon-name-part taxon-name-part-type="genus" reg="Secundum">Secundum</tp:taxon-name-part></tp:taxon-name></italic> Subgroup, as most species can be over 150 cm tall; the floral segments are short and proportionately wide, the lateral lobes of the lip are flat and not twisted and the callus is formed by a single platform with 3 short ribs, that only reaches the middle of the mid-lobe. <italic><tp:taxon-name><tp:taxon-name-part taxon-name-part-type="genus" reg="Epidendrum">Epidendrum</tp:taxon-name-part><tp:taxon-name-part taxon-name-part-type="species" reg="reflexilobum">reflexilobum</tp:taxon-name-part></tp:taxon-name></italic> occurs in the regions of Huánuco and Junín, and is overall larger, has the same red flowers with a yellow callus, and the lateral lobes of the lip spreading, twisted 90° in natural position, narrowly obovate. The novelty is also similar to <italic><tp:taxon-name><tp:taxon-name-part taxon-name-part-type="genus" reg="Epidendrum">Epidendrum</tp:taxon-name-part><tp:taxon-name-part taxon-name-part-type="species" reg="macrocyphum">macrocyphum</tp:taxon-name-part></tp:taxon-name></italic> Kraenzl. which has pink-purple flowers with a white callus formed by 3–5 straight parallel ribs on the mid-lobe, has the mid-rib longer nearly reaching the apical sinus, with two divergent bifid calli at the base of the lateral lobes, the longer segment projecting on the junction of the mid-lobe with the lateral lobes, and the lip in natural position has the mid-lobe flat, extended, the lateral lobes erect, embracing the entire column with outer margin strongly revolute. In a previous publication of <italic><tp:taxon-name><tp:taxon-name-part taxon-name-part-type="genus" reg="Epidendrum">Epidendrum</tp:taxon-name-part><tp:taxon-name-part taxon-name-part-type="species" reg="reflexilobum">reflexilobum</tp:taxon-name-part></tp:taxon-name></italic> (<xref ref-type="bibr" rid="B33">Hágsater and Santiago 2020a</xref>: t. 1835), the description is a mixture of the new species and <italic><tp:taxon-name><tp:taxon-name-part taxon-name-part-type="genus" reg="Epidendrum">Epidendrum</tp:taxon-name-part><tp:taxon-name-part taxon-name-part-type="species" reg="reflexilobum">reflexilobum</tp:taxon-name-part></tp:taxon-name></italic>; the latter species corresponds to the photograph on the text page, but the color plate corresponds to the new entity here described.</p></tp:treatment-sec><tp:treatment-sec sec-type="etymology" id="SECID0EIIAI"><title>Etymology.</title><p>From the Latin <italic>parvi</italic>-, small, and <italic><tp:taxon-name><tp:taxon-name-part taxon-name-part-type="genus" reg="Epidendrum"/><tp:taxon-name-part taxon-name-part-type="species" reg="reflexilobum">reflexilobum</tp:taxon-name-part></tp:taxon-name></italic>, reflexed lobes, in reference to the smaller flowers and lobes of the lip relative to those of closely allied <italic><tp:taxon-name><tp:taxon-name-part taxon-name-part-type="genus" reg="Epidendrum">E.</tp:taxon-name-part><tp:taxon-name-part taxon-name-part-type="species" reg="reflexilobum">reflexilobum</tp:taxon-name-part></tp:taxon-name></italic>.</p></tp:treatment-sec><ref-list><ref id="B34"><mixed-citation xmlns:xlink="http://www.w3.org/1999/xlink" xlink:type="simple"><person-group><name name-style="western"><surname>Hágsater</surname><given-names>E</given-names></name><name name-style="western"><surname>Santiago</surname><given-names>E [Eds]</given-names></name></person-group> (<year>2020b</year>) The Genus <italic><tp:taxon-name><tp:taxon-name-part taxon-name-part-type="genus">Epidendrum</tp:taxon-name-part></tp:taxon-name></italic>, Part 14, Icones Orchidacearum 18(1): t. 1801–1848. <ext-link xlink:href="https://herbarioamo.org/index_archivos/Fascicle18(1).pdf" ext-link-type="uri" xlink:type="simple">https://herbarioamo.org/index_archivos/Fascicle18(1).pdf</ext-link></mixed-citation></ref><ref id="B33"><mixed-citation xmlns:xlink="http://www.w3.org/1999/xlink" xlink:type="simple"><person-group><name name-style="western"><surname>Hágsater</surname><given-names>E</given-names></name><name name-style="western"><surname>Santiago</surname><given-names>E [Eds]</given-names></name></person-group> (<year>2020a</year>) The Genus <italic><tp:taxon-name><tp:taxon-name-part taxon-name-part-type="genus">Epidendrum</tp:taxon-name-part></tp:taxon-name></italic>, Part 13, Icones Orchidacearum 17(2): t. 1757–1800. <ext-link xlink:href="https://herbarioamo.org/index_archivos/Fascicle17(2).pdf" ext-link-type="uri" xlink:type="simple">https://herbarioamo.org/index_archivos/Fascicle17(2).pdf</ext-link></mixed-citation></ref></ref-list></tp:taxon-treatment>
