# Supplementary material for: ﻿New and noteworthy species of the genus Epidendrum (Orchidaceae, Laeliinae) from the Área de Conservación Privada La Pampa del Burro, Amazonas, Peru
Source: PhytoKeys. 2023 Jun 1;227:43–87. doi: 10.3897/phytokeys.227.101907 (PMC10251418; doi:10.3897/phytokeys.227.101907)
Supplement: XML Treatment for Epidendrum pomacochense [file phytokeys.227.101907-treatment11.xml]

<!DOCTYPE tp:taxon-treatment
  PUBLIC "-//TaxonX//DTD Taxonomic Treatment Publishing DTD v0 20100105//EN" "tax-treatment-NSO.dtd">
<tp:taxon-treatment xmlns:tp="http://www.plazi.org/taxpub"><tp:treatment-meta><kwd-group><label>Taxon classification</label><kwd>
              <named-content content-type="kingdom">Plantae</named-content>
            </kwd><kwd>
              <named-content content-type="order">Asparagales</named-content>
            </kwd><kwd>
              <named-content content-type="family">Orchidaceae</named-content>
            </kwd></kwd-group><mixed-citation publication-type="journal"><person-group><name><surname>Arista</surname><given-names>Jessy Patricia</given-names></name><name><surname>Hágsater</surname><given-names>Eric</given-names></name><name><surname>Santiago</surname><given-names>Elizabeth</given-names></name><name><surname>Edquén</surname><given-names>José D.</given-names></name><name><surname>Pariente</surname><given-names>Elí</given-names></name><name><surname>Oliva</surname><given-names>Manuel</given-names></name><name><surname>Salazar</surname><given-names>Gerardo A.</given-names></name></person-group><article-title>﻿New and noteworthy species of the genus <italic><tp:taxon-name><tp:taxon-name-part taxon-name-part-type="genus" reg="Epidendrum">Epidendrum</tp:taxon-name-part></tp:taxon-name></italic> (<tp:taxon-name><tp:taxon-name-part taxon-name-part-type="family">Orchidaceae</tp:taxon-name-part></tp:taxon-name>, <tp:taxon-name><tp:taxon-name-part taxon-name-part-type="subtribe">Laeliinae</tp:taxon-name-part></tp:taxon-name>) from the Área de Conservación Privada La Pampa del Burro, Amazonas, Peru</article-title><source>PhytoKeys</source><day>01</day><month>06</month><year>2023</year><volume>227</volume><fpage>43</fpage><lpage>87</lpage><pub-id pub-id-type="doi">10.3897/phytokeys.227.101907</pub-id></mixed-citation></tp:treatment-meta><tp:nomenclature><label>﻿</label><tp:taxon-name>
            <object-id xmlns:xlink="http://www.w3.org/1999/xlink" content-type="arpha" xlink:type="simple">898449EA-20A5-5D7C-A515-E2622CF333DC</object-id>
            <tp:taxon-name-part taxon-name-part-type="genus" reg="Epidendrum">Epidendrum</tp:taxon-name-part>
            <tp:taxon-name-part taxon-name-part-type="species" reg="pomacochense">pomacochense</tp:taxon-name-part>
          </tp:taxon-name><tp:taxon-authority>Hágsater, Icon. Orchid. 3: t. 374. 1999.</tp:taxon-authority><xref ref-type="fig" rid="F13">Fig. 13</xref></tp:nomenclature><tp:treatment-sec sec-type="type material" id="SECID0EOKAI"><title>Type material.</title><p><bold>Peru. San Martín</bold>: Mirador, between Moyobamba and Pomacochas, just before Pomacochas, 1700 m, pressed 23 Nov. 1993, <italic>hort. J. &amp; L. Orchids sub E. Hágsater 11391</italic> (holotype: AMO!).</p></tp:treatment-sec><tp:treatment-sec sec-type="description" id="SECID0EYKAI"><title>Description.</title><p>Epiphytic or lithophytic, monopodial, branching, erect <bold><italic>herb</italic></bold>, 15–20 cm tall. <bold><italic>Roots</italic></bold> 1–2 mm in diameter, basal from primary stem, fleshy, thin. <bold><italic>Stems</italic></bold> 12–18 × 0.15–0.4 cm, cane-like, terete, branching, branches produced from sub-apical internodes of previous stems, progressively shorter. <bold><italic>Leaves</italic></bold> 3–13 per stem, distributed along apical half of primary stem, and aggregate toward apex in shorter branches, distichous, articulate, sub-coriaceous, green, concolor; sheathes 0.6–1.2 cm long, tubular, striated, red; blade 1.2–4 × 0.3–0.4 cm, linear-lanceolate, apex unequally bilobed, margin entire, spreading. <bold><italic>Spathe</italic></bold> lacking. <bold><italic>Inflorescence</italic></bold> to 3 cm long including flowers, apical, racemose, arching-nutant, densely few-flowered; peduncle 6–8 mm long, terete, thin, scarcely verrucose. <bold><italic>Floral bracts</italic></bold> 2.0–2.5 mm long, much shorter than ovary, narrowly triangular, embracing. <bold><italic>Flowers</italic></bold> up to 9, resupinate, successive, 2–3 open simultaneously, sepals and petals copper-red, lip dark brick-red, with disc and column yellow, anther yellow slightly tinged brick-red on sides; fragrance none registered. <bold><italic>Sepals</italic></bold> partly spreading, free, membranaceous, dorsally scarcely verrucose, not carinate, 3-veined, somewhat concave, margins entire, spreading; dorsal sepal 4.6–5.5 × 3.1–4.3 mm, widely elliptic, apex rounded-obtuse; lateral sepals 5.5–7.0 × 3.8–5.5 mm, obliquely ovate, apex obtuse. <bold><italic>Petals</italic></bold> 4.2–6 × 1–1.5 mm, partly spreading, free, membranaceous, linear-lanceolate, obtuse, 3-veined, margin entire, spreading. <bold><italic>Lip</italic></bold> 7–8.4 × 6.7–9 mm, united to column, shallowly 3-lobed, transversely elliptic in outline, concave, base cuneate; ecallose, disc 5-ribed, smooth, parallel, 3 mid-ribs reaching middle of lip, lateral pair shorter; lateral lobes semi-orbicular, mid-lobe smaller, formed by two small semi-orbicular lobes, emarginate. <bold><italic>Column</italic></bold> 4 mm long, slightly arched with apex recurved upward, thick, apical aperture wide, triangular. <bold><italic>Clinandrium hood</italic></bold> short, margin entire. <bold><italic>Anther</italic></bold> 4-celled, obreniform, papillose. <bold><italic>Pollinia</italic></bold> 4, obovoid, laterally compressed, subequal, cream-colored; caudicles soft and granulose, as long as pollinia. <bold><italic>Rostellum</italic></bold> subapical, slit; viscarium semi-liquid. <bold><italic>Lateral lobes of stigma</italic></bold> small. <bold><italic>Cuniculus</italic></bold> a very wide cavity formed by column and lip, triangular, reaching perianth, unornamented, with a longitudinal widened slit ventrally at base of column. <bold><italic>Ovary</italic></bold> 6–9 mm long, terete, thin, not inflated, furrowed and scarcely verrucose. <bold><italic>Capsule</italic></bold> not seen.</p><fig id="F13" position="float" orientation="portrait"><object-id xmlns:xlink="http://www.w3.org/1999/xlink" content-type="doi" xlink:type="simple">10.3897/phytokeys.227.101907.figure13</object-id><object-id xmlns:xlink="http://www.w3.org/1999/xlink" content-type="arpha" xlink:type="simple">CB0E122F-D059-5CDA-A5FC-26E5891ABE5C</object-id><label>Figure 13.</label><caption><p><italic><tp:taxon-name><tp:taxon-name-part taxon-name-part-type="genus" reg="Epidendrum">Epidendrum</tp:taxon-name-part><tp:taxon-name-part taxon-name-part-type="species" reg="pomacochense">pomacochense</tp:taxon-name-part></tp:taxon-name></italic> from <italic>Arista et al. 38</italic><bold>A</bold> habit <bold>B</bold> flower <bold>C</bold> dissected perianth <bold>D</bold> inflorescence at apex of stem <bold>E</bold> longitudinal section of flower <bold>F</bold> column and ovary-pedicel from below (left) and side (right) <bold>G</bold> anther from above (left) and below (right), and pollinarium (Photographs by J. D. Edquén; plate prepared by A. Cisneros).</p></caption><graphic xmlns:xlink="http://www.w3.org/1999/xlink" xlink:href="phytokeys-227-043_article-101907__-g013.jpg" position="float" orientation="portrait" xlink:type="simple" id="oo_857089.jpg"><uri content-type="original_file" xlink:type="simple">https://binary.pensoft.net/fig/857089</uri></graphic></fig></tp:treatment-sec><tp:treatment-sec sec-type="material" id="SECID0E1OAI"><title>Additional specimens examined.</title><p><bold>Peru. Amazonas</bold>: Perla del Imaza, La Perla Vieja, 1863 m, 22 Aug. 2021, <italic>Arista et al. 38</italic> (KUELAP!); Perla de Imaza, Rio Rojo, 1875 m, 25 Aug. 2021, <italic>Arista et al. 108</italic> (KUELAP!); road Chachapoyas–Mendoza, a little past Molinopampa, 2400 m, 15 Mar. 1998, <italic>van der Werff 15019</italic> (SEL!); <bold>San Martín</bold>: Bosque de protección Alto Mayo. Sector Venceremos, 1955 m, 21 Feb. 2017, <italic>Edquén 195</italic> (UNACH!) Prov. Rioja, Distrito Pardo Miguel, Chisquilla, 3278 m, 11 Apr. 2019, <italic>Edquén 1810</italic> (UNACH!).</p></tp:treatment-sec><tp:treatment-sec sec-type="Other records" id="SECID0EOPAI"><title>Other records.</title><p><bold>Peru.</bold><italic>Sine loc.</italic>, <italic>Jenny s.n.</italic>, digital image (AMO!); <bold>Amazonas</bold>: Rodríguez de Mendoza, 30 Jan. 2017, <italic>Arbilo s.n.</italic>, digital image (AMO!); Huamantapa, R[odríguez]. de Mendoza, 9 Apr. 2015, <italic>Fernández s.n.</italic>, digital image (AMO!); Área de Conservación Pampa del Burro, camino a Perla del Imaza, km 14.5, 1823 m, 14 Jul. 2022, <italic>Hágsater 16407</italic>, digital image (AMO!); <italic>ibid. loc.</italic>, km 16, 1837 m, 15 Aug. 2022, <italic>Hágsater 16428</italic>, digital image (AMO!); <bold>Cajamarca</bold>: Prov. Cajabamba, Parubamba, 2600 m, 10 Dec. 2005, <italic>Trujillo 243</italic>, illustrated by <italic>M. Alcántara 1558</italic>, copy of illustration (AMO!); <bold>San Martín</bold>: Prov. Rioja, Distr. Pardo Miguel Naranjos, Venceremos, 1699 m, 21 Feb. 2017, <italic>Edquén 2025</italic>, digital images (AMO!); <italic>ibid. loc.</italic>, <italic>Edquén 2026</italic>, digital images (AMO!); <italic>ibid. loc.</italic>, <italic>Edquén 2027</italic>, digital images (AMO!); <italic>ibid. loc.</italic>, <italic>Edquén 2028</italic>, digital images (AMO!).</p></tp:treatment-sec><tp:treatment-sec sec-type="distribution" id="SECID0EJSAI"><title>Distribution.</title><p>Known only from northeastern Peru, in Amazonas, San Martin and Cajamarca where it is common in protected areas with wet Andean forests, at 1700–2000 m.</p></tp:treatment-sec><tp:treatment-sec sec-type="habitat" id="SECID0EOSAI"><title>Habitat an ecology.</title><p>Epiphytic in humid montane forest, sclerophyllous shrubs, and very wet dwarf forest, and lithophytic on road-side banks of white sand and sandstone.</p></tp:treatment-sec><tp:treatment-sec sec-type="phenology" id="SECID0ETSAI"><title>Phenology.</title><p>Flowering from January to August.</p></tp:treatment-sec><tp:treatment-sec sec-type="Taxonomic notes" id="SECID0EYSAI"><title>Taxonomic notes.</title><p><italic><tp:taxon-name><tp:taxon-name-part taxon-name-part-type="genus" reg="Epidendrum">Epidendrum</tp:taxon-name-part><tp:taxon-name-part taxon-name-part-type="species" reg="pomacochense">pomacochense</tp:taxon-name-part></tp:taxon-name></italic> belongs to the Diothonea Group and Subgroup, which is characterized by the monopodial, branching plants, the linear lanceolate to oblong, bilobed leaves, the racemose, arching-nutant inflorescence, the membranaceous flowers (rarely fleshy), the entire to 3-lobed, ecallose lip with the margin erose without or with 1–10 thin, smooth to erose keels, the column completely to obliquely united to the lip, and the anther reniform. <italic><tp:taxon-name><tp:taxon-name-part taxon-name-part-type="genus" reg="Epidendrum">Epidendrum</tp:taxon-name-part><tp:taxon-name-part taxon-name-part-type="species" reg="pomacochense">pomacochense</tp:taxon-name-part></tp:taxon-name></italic> is recognized by the small plants, 15–20 cm tall, the copper-red flowers with the disc of the lip and column yellow, the sepals 4.6–7 mm long, dorsally sparsely verrucose, the column short and forming a large triangular aperture with the lip, the lip 3-lobed, transversely elliptic, the disc of the lip 5-ribbed, the ribs low, rounded, the 3 central ribs reaching the middle of the lip, the lateral lobes semi-orbicular, the mid-lobe smaller, formed by two small semi-orbicular lobes, emarginate. <italic><tp:taxon-name><tp:taxon-name-part taxon-name-part-type="genus" reg="Epidendrum">Epidendrum</tp:taxon-name-part><tp:taxon-name-part taxon-name-part-type="species" reg="cochabambanum">cochabambanum</tp:taxon-name-part></tp:taxon-name></italic> Dodson &amp; Vásquez has larger plants up to 30 cm tall, linear leaves to 4.5 cm long, the inflorescence up to 4 cm long with flowers white tinged pink, and the lip 5-ribbed, the ribs high and apically truncate. <italic><tp:taxon-name><tp:taxon-name-part taxon-name-part-type="genus" reg="Epidendrum">Epidendrum</tp:taxon-name-part><tp:taxon-name-part taxon-name-part-type="species" reg="stenophyllum">stenophyllum</tp:taxon-name-part></tp:taxon-name></italic> Hágsater &amp; Dodson is florally similar but the plants are up to 55 cm tall, with linear leaves, nearly acicular, 2–5.5 × 0.2–0.3 cm, the sepals up to 10 mm long.</p></tp:treatment-sec></tp:taxon-treatment>
