# Supplementary material for: ﻿New and noteworthy species of the genus Epidendrum (Orchidaceae, Laeliinae) from the Área de Conservación Privada La Pampa del Burro, Amazonas, Peru
Source: PhytoKeys. 2023 Jun 1;227:43–87. doi: 10.3897/phytokeys.227.101907 (PMC10251418; doi:10.3897/phytokeys.227.101907)
Supplement: XML Treatment for Epidendrum tridens [file phytokeys.227.101907-treatment13.xml]

<!DOCTYPE tp:taxon-treatment
  PUBLIC "-//TaxonX//DTD Taxonomic Treatment Publishing DTD v0 20100105//EN" "tax-treatment-NSO.dtd">
<tp:taxon-treatment xmlns:tp="http://www.plazi.org/taxpub"><tp:treatment-meta><kwd-group><label>Taxon classification</label><kwd>
              <named-content content-type="kingdom">Plantae</named-content>
            </kwd><kwd>
              <named-content content-type="order">Asparagales</named-content>
            </kwd><kwd>
              <named-content content-type="family">Orchidaceae</named-content>
            </kwd></kwd-group><mixed-citation publication-type="journal"><person-group><name><surname>Arista</surname><given-names>Jessy Patricia</given-names></name><name><surname>Hágsater</surname><given-names>Eric</given-names></name><name><surname>Santiago</surname><given-names>Elizabeth</given-names></name><name><surname>Edquén</surname><given-names>José D.</given-names></name><name><surname>Pariente</surname><given-names>Elí</given-names></name><name><surname>Oliva</surname><given-names>Manuel</given-names></name><name><surname>Salazar</surname><given-names>Gerardo A.</given-names></name></person-group><article-title>﻿New and noteworthy species of the genus <italic><tp:taxon-name><tp:taxon-name-part taxon-name-part-type="genus" reg="Epidendrum">Epidendrum</tp:taxon-name-part></tp:taxon-name></italic> (<tp:taxon-name><tp:taxon-name-part taxon-name-part-type="family">Orchidaceae</tp:taxon-name-part></tp:taxon-name>, <tp:taxon-name><tp:taxon-name-part taxon-name-part-type="subtribe">Laeliinae</tp:taxon-name-part></tp:taxon-name>) from the Área de Conservación Privada La Pampa del Burro, Amazonas, Peru</article-title><source>PhytoKeys</source><day>01</day><month>06</month><year>2023</year><volume>227</volume><fpage>43</fpage><lpage>87</lpage><pub-id pub-id-type="doi">10.3897/phytokeys.227.101907</pub-id></mixed-citation></tp:treatment-meta><tp:nomenclature><label>﻿</label><tp:taxon-name>
            <object-id xmlns:xlink="http://www.w3.org/1999/xlink" content-type="arpha" xlink:type="simple">54C582F6-DDB3-5CB1-A333-A9A0F95DECAF</object-id>
            <tp:taxon-name-part taxon-name-part-type="genus" reg="Epidendrum">Epidendrum</tp:taxon-name-part>
            <tp:taxon-name-part taxon-name-part-type="species" reg="tridens">tridens</tp:taxon-name-part>
          </tp:taxon-name><tp:taxon-authority>Poepp. &amp; Endl., Nov. Gen. &amp; Sp. Pl. (Poeppig &amp; Endlicher) 2: 2. t. 103. 1838.</tp:taxon-authority><xref ref-type="fig" rid="F15">Fig. 15</xref></tp:nomenclature><tp:treatment-sec sec-type="type material" id="SECID0E35AI"><title>Type material.</title><p><bold>Peru. [Huánuco</bold>:] Subandin. supra arbores, Cuchero, <italic>E. F. Poeppig s.n.</italic> (holotype: W-R!; isotype: W-R 42400!).</p></tp:treatment-sec><tp:treatment-sec sec-type="Taxonomic synonym" id="SECID0EG6AI"><title>Taxonomic synonym.</title><p><italic><tp:taxon-name><tp:taxon-name-part taxon-name-part-type="genus" reg="Epidendrum">Epidendrum</tp:taxon-name-part><tp:taxon-name-part taxon-name-part-type="species" reg="tunguraguae">tunguraguae</tp:taxon-name-part></tp:taxon-name></italic> Schltr. Repert. Spec. Nov. Regni Veg. Beih. 8: 87 (1921). Type: Ecuador. Tunguragua: In rupibus in convalle subandina montis Tunguragua, c. 1800 m, Jun. 1886, <italic>L. A. Sodiro 69a</italic> (holotype: B, destroyed; illustration AMES36134!; neotype, designated by Sánchez Saldaña and Hágsater in <xref ref-type="bibr" rid="B28">Hágsater and Sánchez Saldaña 2015</xref>, t. 1565: Wulkan Tunguragua, 1500–2000 m, blooms in June and July, <italic>F. C. Lehmann 6719</italic>, K! (pencil illustration of live plant in flower, <italic>Lehm. Ic. Pl. Tabul. 438</italic>, K!; isoneotype AMES!).</p></tp:treatment-sec><tp:treatment-sec sec-type="description" id="SECID0EBABI"><title>Description.</title><p>Epiphytic, lithophytic or terrestrial, sympodial, caespitose, erect <bold><italic>herb</italic></bold> 26–100 cm tall, including inflorescence. <bold><italic>Roots</italic></bold> 3–4 mm in diameter, basal, fleshy. <bold><italic>Stems</italic></bold> 18–56 × 0.6–1.5 cm, simple, cane-like, laterally compressed toward apex, straight, green, sometimes tinged purple. <bold><italic>Leaves</italic></bold> 4–8, distributed along apical ¾ of stems, erect, coriaceous; plants deep green sometimes tinged purple, especially sheaths and underside of leaves; sheath 2–6 cm long, foliaceous, laterally compressed, ancipitose; blade 8.0–15 × 2–5 cm, unequal, progressively larger toward apex of stem, narrowly elliptic, 3–5 times longer than wide, apically unequally bilobed, minutely mucronate, venation and dorsal keel evident, dark green, occasionally tinged purple. <bold><italic>Spathe</italic></bold> lacking. <bold><italic>Inflorescence</italic></bold> apical, racemose, becoming pluri-racemose, producing one flower at a time, over several years from same stem; peduncle 3–4 mm long, reduced, rachis 5–7[10] mm long. <bold><italic>Floral bracts</italic></bold> 7–11 × 5–6 mm, much shorter than ovary, triangular, acuminate, amplexicaul. <bold><italic>Flowers</italic></bold> successive, one at a time from each raceme, resupinate, sepals and petals green to yellow, occasionally tinged purple, lip and column white; scented at night. <bold><italic>Sepals</italic></bold> 42–73 × 5–8 mm, spreading, linear-lanceolate, acuminate, 10-veined, with numerous secondary veins, margin entire, revolute. <bold><italic>Petals</italic></bold> 40–70 × 2.5–3.0 mm, partly spreading, linear-lanceolate, acuminate, 5-veined, with numerous secondary veins, margins entire, spreading. <bold><italic>Lip</italic></bold> 27–53 × 24–30 mm, united to column, 3-lobed, margin entire, spreading; bicallose, calli laminar, prominent; lateral lobes 14–26 × 6–9 mm, semi-ovate, rounded; mid-lobe 20–37 × 2–3 mm, ensiform, acute, margin entire. <bold><italic>Column</italic></bold> 21–25 mm long, straight to slightly arched, strongly dilated toward apex. <bold><italic>Clinandrium hood</italic></bold> slightly surpassing body of column, generally somewhat dentate, occasionally deeply dentate. <bold><italic>Anther</italic></bold> obovoid, 4-celled. <bold><italic>Pollinia</italic></bold> 4, semi-obovoid, laterally compressed; caudicles soft and granulose, about as long as pollinia. <bold><italic>Rostellum</italic></bold> apical, slit; viscarium semi-liquid, transparent. <bold><italic>Lateral lobes of stigma</italic></bold> reduced. <bold><italic>Cuniculus</italic></bold> penetrating nearly half length of ovary, unornamented. <bold><italic>Ovary</italic></bold> 60–100[120] × 2.0–3.5 [5] mm long including pedicel, shorter to slightly longer than apical leaf, terete, inflated, unornamented. <bold><italic>Capsule</italic></bold> ellipsoid, slender; pedicel 25–35 × 2.0–2.5 mm, body 45–60 × 17–21 mm, at center of capsule; apical neck 13–16 × 2.3–3.5 mm.</p><fig id="F15" position="float" orientation="portrait"><object-id xmlns:xlink="http://www.w3.org/1999/xlink" content-type="doi" xlink:type="simple">10.3897/phytokeys.227.101907.figure15</object-id><object-id xmlns:xlink="http://www.w3.org/1999/xlink" content-type="arpha" xlink:type="simple">9DAEA420-405A-5890-91D2-9EEF1F704989</object-id><label>Figure 15.</label><caption><p><italic><tp:taxon-name><tp:taxon-name-part taxon-name-part-type="genus" reg="Epidendrum">Epidendrum</tp:taxon-name-part><tp:taxon-name-part taxon-name-part-type="species" reg="tridens">tridens</tp:taxon-name-part></tp:taxon-name></italic> from <italic>Arista et al. 9</italic><bold>A</bold> habit <bold>B</bold> flower <bold>C</bold> dissected perianth <bold>D</bold> developing capsule <bold>E</bold> column and ovary-pedicel from below (left) and side (right) <bold>F</bold> anther from above (left) and below (right), and pollinarium (Photographs by J. D. Edquén; plate prepared by A. Cisneros).</p></caption><graphic xmlns:xlink="http://www.w3.org/1999/xlink" xlink:href="phytokeys-227-043_article-101907__-g015.jpg" position="float" orientation="portrait" xlink:type="simple" id="oo_857091.jpg"><uri content-type="original_file" xlink:type="simple">https://binary.pensoft.net/fig/857091</uri></graphic></fig></tp:treatment-sec><tp:treatment-sec sec-type="material" id="SECID0EBEBI"><title>Additional specimens examined.</title><p><bold>Peru.</bold><italic>Sine loc.</italic>, <italic>Bennett 57</italic> (MOL!); <italic>Ibid. loc. Bennett 3669</italic> (MOL!); <italic>ibid. loc.</italic>, 1803, <italic>Ruiz &amp; Pavón s.n.</italic> (MA!); <italic>Sine loc.</italic>, 1876–1877, <italic>Vidal-Sénège 68</italic> (P!); <bold>Amazonas</bold>: Prov. Bongará, Dist. Yambrasbamba, Perla del Imaza, La Perla Vieja, <italic>Arista et al. 9</italic> (KUELAP!); <bold>Cajamarca</bold> Bongará near Pedro Ruiz, 2200 m, Aug. 1979, <italic>Königer 24/1</italic> (SEL!); Bongará, 1 Sep. 1985, <italic>Moore s.n.</italic> (SEL!); Bongará, Dist., Yambrasbamba, viaje al puente Vilcaniza, 1840–2020 m, 9 Jul. 1999, <italic>Sánchez-Vega 10028</italic> (AMO! F!); <bold>Ayacucho</bold>: Aina, between Huanta and Río Apurimac, 750–1000 m, 7 May 1929, <italic>Killip 23169</italic> (US!); <bold>Cajamarca</bold>: San Ignacio Huarango, Nuevo Mundo, 1140 m, 11 Mar. 2000, <italic>Calatayud 425</italic> (CUZ!); San José de la Alianza, Rinconada, 2200 m, 18 Mar. 2009, <italic>Vásquez 242</italic> (MOL!) <bold>Cusco</bold>: Paucartambo, Mirador, Unión-Cosñipata, 1750 m, Feb. 1994, <italic>Moscoso 760</italic> (CUZ!) Paucartambo, San Pedro–Cosñipata, 1480 m, Mar. 1994, <italic>Moscoso 1112</italic> (CUZ!); <italic>ibid. loc.</italic>, Mar. 1994, <italic>Moscoso 1113</italic> (CUZ!); Quispicanchis, Río Arazá, between Pan de Azúcar and Quince Mil Airport. 292 km from Cusco, 643 m, 10 Aug. 1991, <italic>Nuñez 14065</italic> (MO!); Marcapata, Murayaca, Quispicanchis, 1685 m, 6 Nov. 2006, <italic>Villafuerte 620</italic> (CUZ!); <bold>Huánuco</bold>: Leoncio Prado, La Alcantarilla, Tingo María, 650 m, 6 Jul. 1984, <italic>Fernández 385</italic> (USM!); Carpish, entre Huánuco y Tingo María, 2800–2900 m, 6 Feb. 1950, <italic>Ferreyra 6713</italic> (AMES! UC! USM!); Carpish pass, Tingo María side, 2000 m, 18 Jul. 1964, <italic>Hutchison 5977</italic> (UC! US!); Carpish Hill, between Huánuco and Tingo María, 2100 m, 10 Aug. 1980, <italic>Luer 5351</italic> (SEL!); Carpish, km 453, 2500 m, 7 May 1976, <italic>Plowman 6070</italic> (AMES!); San Pedro de Carpish, Mirador, <italic>Ridoutt s.n.</italic> (USM!); Chinchao–Carpish, 2400 m, <italic>Woytkowski 5024</italic> (MO! AMES!); <bold>Junín</bold>: Chanchamayo, La Merced, Quebrada del Carmen, 850 m, 6 May 1984, <italic>Fernández 305</italic> (USM!); Chanchamayo, El Refugio, San Ramón, 800 m, 16 May 1984, <italic>Fernández 318</italic> (USM!); Tarma, Agua Dulce, 1900 m, 16 Mar. 1948, <italic>Woytkowski 35478</italic> (MO!); <bold>Loreto</bold>: Coronel Portillo, Divisoria, entre Tingo María y Pucallpa, 1500–1600 m, 28 Feb. 1947, <italic>Ferreyra 1677</italic> (USM!); <bold>Pasco</bold>: Chontabamba, La Suiza Nueva, 2190–2200 m, 7 Jan. 2005, <italic>Arias 70</italic> (HOXA! MO!); Oxapampa, Sector San Alberto, P[arque]. N[acional]. Yanachaga–Chemillén, 2100 m, 18 Mar. 2005, <italic>Ortiz 507</italic> (HOXA! MO!); Oxapampa, Huancabamba, localidad Grapanazu, Sector San Daniel, P[arque]. N[acional]. Yanachaga–Chemillén, 2236 m, 10 Jul. 2004, <italic>Perea 1476</italic> (HOXA! MO!); Oxapampa, Chontabamba valley, 23 km W of Oxapampa 1900 m, 26 Jan. 1984, <italic>Smith 5881</italic> (MO! USM!); Huancabamba, Parque Nacional Yanachaga–Chemillén, Sector Quebrada Yanachaga. 1700–2265 m, 17 Feb. 2004, <italic>Vásquez 29534</italic> (HOXA! USM!); <bold>Puno</bold>: Carabaya, San Gaban, alrededores de San Gaban, 1810 m, 9 Mar. 2017, <italic>Trinidad 4134</italic> (USM!); alrededores Sandia, 2250 m, 5 Feb. 1964, <italic>Vargas 15149</italic> (AMES! CUZ!); <bold>San Martín</bold>: Cordillera Azul, Coronel Portillo, Tingo María on highway to Pucallpa, near Divisoria, ca. 1600 m, 17 Nov. 1949, <italic>Allard 21786</italic> (AMES! US!); <bold>Ucayali</bold>: Padre Abad, Parque Nacional Cordillera Azul, Divisoria, entre Tingo María y Pucallpa, 1500 m, 28 Feb. 1947, <italic>Ferreyra 1677</italic> (USM!).</p></tp:treatment-sec><tp:treatment-sec sec-type="Other records" id="SECID0E6IBI"><title>Other records.</title><p><bold>Peru.</bold><italic>Sine loc.</italic>, illustration by I. Pulgar, <italic>Ruíz and Pavón 1282</italic> (MA!); <bold>Jaén</bold>: <italic>Ocupa-Horna s.n.</italic>, color plate (AMO!); <bold>San Martín</bold>: Moyobamba above Naranjo at km 468 along Olmos–Moyobamba road, 1020 m, 9 Dec. 1990, <italic>Bennett 4800</italic>, illustration in Icon. Orchid. Peruviarum t. 51 (<xref ref-type="bibr" rid="B1">Bennett and Christenson 1993</xref>); Bosque de Protección Alto Mayo, Jan. 2015, <italic>Collantes s.n.</italic>, digital images (AMO!); Rioja: Pardo Miguel Naranjos, Venceremos, 1887 m, 6 Feb. 2017, <italic>Edquén 1088</italic>, digital images (AMO!); <italic>ibid. loc.</italic>, 1750 m, 26 May 2022, <italic>Edquén 6038</italic>, digital images (AMO!).</p></tp:treatment-sec><tp:treatment-sec sec-type="distribution" id="SECID0ERKBI"><title>Distribution.</title><p>Widespread on the Amazonian slope of the eastern Andean range in Colombia, Ecuador, and Peru, and further northeastern into the Guiana Shield in Venezuela, at 640–2900 m.</p></tp:treatment-sec><tp:treatment-sec sec-type="habitat" id="SECID0EWKBI"><title>Habitat and ecology.</title><p>Usually growing as a terrestrial or lithophytic on roadside embankments and sometimes epiphytic in montane wet forest and dwarf forest on white sand.</p></tp:treatment-sec><tp:treatment-sec sec-type="phenology" id="SECID0E2KBI"><title>Phenology.</title><p>Flowering throughout the year, fruiting mainly from June to September.</p></tp:treatment-sec><tp:treatment-sec sec-type="Taxonomic notes" id="SECID0EALBI"><title>Taxonomic notes.</title><p><italic><tp:taxon-name><tp:taxon-name-part taxon-name-part-type="genus" reg="Epidendrum">Epidendrum</tp:taxon-name-part><tp:taxon-name-part taxon-name-part-type="species" reg="tridens">tridens</tp:taxon-name-part></tp:taxon-name></italic> belongs to the Nocturnum Group which is characterized by the sympodial, caespitose plants, cane-like, non-fusiform stems, successive flowers on a short, racemose or pluri-racemose inflorescence, without spathaceous bracts, and large, star-shaped flowers, with similar sepals and petals; the flowers are mostly indistinguishable in shape. The species is recognized by the dark green plants, the underside of the leaves and sheaths tinged with purple, laterally compressed stems, 4–8 erect leaves, generally longer toward the apex of the stem, length/width 3:1–5:1 (8.5–15 × 2–5 cm), distributed along the apical ¾ of the stems, green often tinged with purple; the ovary 60–100 [120] mm long, equal or occasionally longer than apical leaf, the sepals 42–73 mm long, the lateral lobes of lip semi-ovate, rounded to acute, acuminate, 14–26 mm long; the mid-lobe 20–37 mm long, the column 21–25 mm long; body of the capsule centered. <italic><tp:taxon-name><tp:taxon-name-part taxon-name-part-type="genus" reg="Epidendrum">Epidendrum</tp:taxon-name-part><tp:taxon-name-part taxon-name-part-type="species" reg="nocturnum">nocturnum</tp:taxon-name-part></tp:taxon-name></italic> Jacq. is widely distributed from Florida to Bolivia, has green plants, terete stems, smaller leaves distributed along the apical 2/3 of the stems, a short ovary, 50–70 mm long, and the body of the capsule occupying nearly its whole length. <italic><tp:taxon-name><tp:taxon-name-part taxon-name-part-type="genus" reg="Epidendrum">Epidendrum</tp:taxon-name-part><tp:taxon-name-part taxon-name-part-type="species" reg="tumuc-humaciense">tumuc-humaciense</tp:taxon-name-part></tp:taxon-name></italic> (Veyret) Carnevali &amp; G.A.Romero is found along the Guiana Shield, and at lower altitudes in the Amazon basin in Colombia, Venezuela, Guyana, Surinam, French Guiana and the northern border of Brazil. Plants are frequently vinaceous, or yellow-green, it has numerous, shorter, narrower, erect leaves (3–9.2 × 1.2–2.8 cm), distributed throughout the stems, the basal ones generally longer; sepals and petals 48–81 mm long; body of the capsule occupying the apical half of the fruit.</p></tp:treatment-sec><ref-list><ref id="B28"><mixed-citation xmlns:xlink="http://www.w3.org/1999/xlink" xlink:type="simple"><person-group><name name-style="western"><surname>Hágsater</surname><given-names>E</given-names></name><name name-style="western"><surname>Sánchez Saldaña</surname><given-names>L [Eds]</given-names></name></person-group> (<year>2015</year>) The Genus <italic><tp:taxon-name><tp:taxon-name-part taxon-name-part-type="genus">Epidendrum</tp:taxon-name-part></tp:taxon-name></italic>, Part 11, Icones Orchidacearum 15(1): t. 1501–1558. <ext-link xlink:href="https://herbarioamo.org/index_archivos/Fascicle15(1).pdf" ext-link-type="uri" xlink:type="simple">https://herbarioamo.org/index_archivos/Fascicle15(1).pdf</ext-link></mixed-citation></ref><ref id="B1"><mixed-citation xmlns:xlink="http://www.w3.org/1999/xlink" xlink:type="simple"><person-group><name name-style="western"><surname>Bennett</surname><given-names>DE</given-names></name><name name-style="western"><surname>Christenson</surname><given-names>EA</given-names></name></person-group> (<year>1993</year>) <source>Icones Orchidacearum Peruviarum t.</source><publisher-name>Privately published</publisher-name>, <publisher-loc>Sarasota</publisher-loc>, <size units="page">200 pp</size>.</mixed-citation></ref></ref-list></tp:taxon-treatment>
