# Supplementary material for: ﻿New and noteworthy species of the genus Epidendrum (Orchidaceae, Laeliinae) from the Área de Conservación Privada La Pampa del Burro, Amazonas, Peru
Source: PhytoKeys. 2023 Jun 1;227:43–87. doi: 10.3897/phytokeys.227.101907 (PMC10251418; doi:10.3897/phytokeys.227.101907)
Supplement: XML Treatment for Epidendrum weigendii [file phytokeys.227.101907-treatment14.xml]

<!DOCTYPE tp:taxon-treatment
  PUBLIC "-//TaxonX//DTD Taxonomic Treatment Publishing DTD v0 20100105//EN" "tax-treatment-NSO.dtd">
<tp:taxon-treatment xmlns:tp="http://www.plazi.org/taxpub"><tp:treatment-meta><kwd-group><label>Taxon classification</label><kwd>
              <named-content content-type="kingdom">Plantae</named-content>
            </kwd><kwd>
              <named-content content-type="order">Asparagales</named-content>
            </kwd><kwd>
              <named-content content-type="family">Orchidaceae</named-content>
            </kwd></kwd-group><mixed-citation publication-type="journal"><person-group><name><surname>Arista</surname><given-names>Jessy Patricia</given-names></name><name><surname>Hágsater</surname><given-names>Eric</given-names></name><name><surname>Santiago</surname><given-names>Elizabeth</given-names></name><name><surname>Edquén</surname><given-names>José D.</given-names></name><name><surname>Pariente</surname><given-names>Elí</given-names></name><name><surname>Oliva</surname><given-names>Manuel</given-names></name><name><surname>Salazar</surname><given-names>Gerardo A.</given-names></name></person-group><article-title>﻿New and noteworthy species of the genus <italic><tp:taxon-name><tp:taxon-name-part taxon-name-part-type="genus" reg="Epidendrum">Epidendrum</tp:taxon-name-part></tp:taxon-name></italic> (<tp:taxon-name><tp:taxon-name-part taxon-name-part-type="family">Orchidaceae</tp:taxon-name-part></tp:taxon-name>, <tp:taxon-name><tp:taxon-name-part taxon-name-part-type="subtribe">Laeliinae</tp:taxon-name-part></tp:taxon-name>) from the Área de Conservación Privada La Pampa del Burro, Amazonas, Peru</article-title><source>PhytoKeys</source><day>01</day><month>06</month><year>2023</year><volume>227</volume><fpage>43</fpage><lpage>87</lpage><pub-id pub-id-type="doi">10.3897/phytokeys.227.101907</pub-id></mixed-citation></tp:treatment-meta><tp:nomenclature><label>﻿</label><tp:taxon-name>
            <object-id xmlns:xlink="http://www.w3.org/1999/xlink" content-type="arpha" xlink:type="simple">6C43306B-17F2-56EC-B15C-8F6C0D09E48D</object-id>
            <tp:taxon-name-part taxon-name-part-type="genus" reg="Epidendrum">Epidendrum</tp:taxon-name-part>
            <tp:taxon-name-part taxon-name-part-type="species" reg="weigendii">weigendii</tp:taxon-name-part>
          </tp:taxon-name><tp:taxon-authority>Hágsater &amp; Cisneros, Icon. Orchid. 18(2): t. 1899. 2021.</tp:taxon-authority><xref ref-type="fig" rid="F16">Fig. 16</xref></tp:nomenclature><tp:treatment-sec sec-type="type material" id="SECID0EQNBI"><title>Type material.</title><p><bold>Peru. Amazonas</bold>: Chachapoyas: Molinopampa: Road Chachapoyas to Mendoza, km 36, cloud forest, on sandstone, 2800 m, 5 June 1998, <italic>M. Weigend</italic>, <italic>T. Franke</italic>, <italic>J. Skrabal &amp; M. A. González 98/429</italic> (holotype: F-2211499!; isotype: USM!).</p></tp:treatment-sec><tp:treatment-sec sec-type="description" id="SECID0E5NBI"><title>Description.</title><p>Epiphytic, sympodial, scandent, erect <bold><italic>herb</italic></bold> up to 58 cm tall, new stems produced from a middle internode of previous stem. <bold><italic>Roots</italic></bold> fleshy, from base of primary stem or occasionally from base of upper stems. <bold><italic>Stems</italic></bold> 8–15 × 0.3–0.5 cm, erect, simple, cane-like, terete, basal 3/4 of stem covered with non-foliar sheaths. <bold><italic>Leaves</italic></bold> 2–3, aggregate toward apex of stem, spreading, alternate; sheaths 0.6–2.5 × 0.3–0.5 cm, tubular, striated; blades 2.1–9.6 × 0.9–2.1 cm, unequal in size, elliptic-oblong, acute, sub-coriaceous, medium green. <bold><italic>Spathe</italic></bold> lacking. <bold><italic>Inflorescence</italic></bold> 4–6 cm long, apical, from mature stem, racemose, arcuate; peduncle 1.4–2.3 × 0.3 cm, somewhat laterally compressed, sometimes with a single bract near base, 8 mm long, acute, embracing; rachis 2.3–5 cm long, arching-nutant. <bold><italic>Floral bracts</italic></bold> 3–6 mm long, much shorter than ovary, decreasing in size, triangular, acute, embracing. <bold><italic>Flowers</italic></bold> 7–11, opening in succession, until most open at same time, resupinate, facing downward, medium green, lip pale green, apex of column around anther slightly tinged purple, anther green; fragrance none. <bold><italic>Sepals</italic></bold> free, spreading, fleshy, 5-veined, margins entire, spreading; dorsal sepal 13–16 × 5.4–6.0 mm, narrowly obovate, obtuse; lateral sepals 14.5–15.0 × 5.4–6.0 mm, obliquely oblong oblanceolate, somewhat falcate, acute. <bold><italic>Petals</italic></bold> 13.5–16 × 3.5–6.0 mm, free, spreading, oblanceolate, apex sub-acute to rounded, 3-veined, margin entire, spreading. <bold><italic>Lip</italic></bold> 14.8 × 17.7 mm, united to column, deeply 3-lobed, fleshy, wider than long, base strongly cordate, apex emarginate, margin entire, spreading; bicallose, calli globose, slightly separate, conspicuous, disc with three parallel, thick, low ribs running down middle, lateral ribs arching closer to mid-rib at apex, reaching apical sinus of lip; lateral lobes 7.0 × 8.0–9.0 mm, semi-orbicular; mid-lobe 6.7 × 10.9–12.5 mm, formed by two small, semi-orbicular lobes, with a short, narrow isthmus 1.6 mm long. <bold><italic>Column</italic></bold> 10 mm long, somewhat thick toward apex, truncate, straight. <bold><italic>Clinandrium hood</italic></bold> reduced, margin entire. <bold><italic>Anther</italic></bold> globose, apex emarginate, apical surface minutely echinate, 4-celled. <bold><italic>Pollinia</italic></bold> obovoid, laterally compressed, subequal; caudicles granulose, shorter than pollinia. <bold><italic>Rostellum</italic></bold> apical, slit; viscarium semi-liquid. <bold><italic>Lateral lobes of stigma</italic></bold> not seen. <bold><italic>Cuniculus</italic></bold> penetrating the apical one third to one half of the pedicellate ovary. <bold><italic>Ovary</italic></bold> 16–20 × 3 mm, slightly inflated ventrally along apical half, thin, terete, somewhat arcuate, furrowed. <bold><italic>Capsule</italic></bold> [immature] 45 × 0.6 mm long, narrowly ellipsoid; pedicel 0.7 × 0.2 mm, body 25–30 × 0.6 mm.</p><fig id="F16" position="float" orientation="portrait"><object-id xmlns:xlink="http://www.w3.org/1999/xlink" content-type="doi" xlink:type="simple">10.3897/phytokeys.227.101907.figure16</object-id><object-id xmlns:xlink="http://www.w3.org/1999/xlink" content-type="arpha" xlink:type="simple">8B930434-3FD2-5242-AC8D-0CC56CE7E136</object-id><label>Figure 16.</label><caption><p><italic><tp:taxon-name><tp:taxon-name-part taxon-name-part-type="genus" reg="Epidendrum">Epidendrum</tp:taxon-name-part><tp:taxon-name-part taxon-name-part-type="species" reg="weigendii">weigendii</tp:taxon-name-part></tp:taxon-name></italic> from <italic>Arista et al. 253</italic><bold>A</bold> habit <bold>B</bold> flower <bold>C</bold> dissected perianth <bold>D</bold> inflorescence at apex of stem <bold>E</bold> column with ovary-pedicel from side <bold>F</bold> column and ovary apex from above (left) and below (right) <bold>G</bold> pollinarium and anther from above (up) and below (down) <bold>H</bold> floral bract (Photographs by J. D. Edquén; plate prepared by X. Alcántara).</p></caption><graphic xmlns:xlink="http://www.w3.org/1999/xlink" xlink:href="phytokeys-227-043_article-101907__-g016.jpg" position="float" orientation="portrait" xlink:type="simple" id="oo_857092.jpg"><uri content-type="original_file" xlink:type="simple">https://binary.pensoft.net/fig/857092</uri></graphic></fig></tp:treatment-sec><tp:treatment-sec sec-type="material" id="SECID0ECSBI"><title>Additional specimens examined.</title><p><bold>Peru. Amazonas</bold>: Prov. Bongará: Distr. Yambrasbamba: Pampa del Burro, Perla del Imaza, a 100 m de la carretera, en bosque chaparro esclerófilo, 1886 m, 14 Aug. 2022, <italic>Arista et al. 253</italic> (KUELAP!); Chachapoyas: Molinopampa: along Río Ventilla, 1–2 km W of Molinopampa, 2350–2400 m, 23 Aug. 1962, <italic>Wurdack 1485</italic> (US!).</p></tp:treatment-sec><tp:treatment-sec sec-type="distribution" id="SECID0EOSBI"><title>Distribution.</title><p>Known presently from three collections from the <abbrev xmlns:xlink="http://www.w3.org/1999/xlink" xlink:title="Área de Conservación Privada La Pampa del Burro" id="ABBRID0EUSBI" xlink:type="simple">ACPPB</abbrev> and from near Molinopampa, Amazonas, on the border with San Martín, northeastern Peru, 1800–2800 m.</p></tp:treatment-sec><tp:treatment-sec sec-type="habitat" id="SECID0EYSBI"><title>Habitat and ecology.</title><p>Epiphytic in dwarf forest on white sand of Andean tepui, dwarf sclerophyllous forest and cloud forest.</p></tp:treatment-sec><tp:treatment-sec sec-type="phenology" id="SECID0E4SBI"><title>Phenology.</title><p>Flowering from June to August.</p></tp:treatment-sec><tp:treatment-sec sec-type="Taxonomic notes" id="SECID0ECTBI"><title>Taxonomic notes.</title><p><italic><tp:taxon-name><tp:taxon-name-part taxon-name-part-type="genus" reg="Epidendrum">Epidendrum</tp:taxon-name-part><tp:taxon-name-part taxon-name-part-type="species" reg="weigendii">weigendii</tp:taxon-name-part></tp:taxon-name></italic> belongs to the Incomptum Group. It is recognized by the very thin stems, 2–3 elliptic-oblong leaves aggregate at the apex, the successive flowers, until most open at same time, the flower green, the lateral lobes of the lip orbicular, as are the two lobes of the mid-lobe, the disc of the lip with 3 short parallel ribs, and the short radiating ribs at base of lateral lobes. <italic><tp:taxon-name><tp:taxon-name-part taxon-name-part-type="genus" reg="Epidendrum">Epidendrum</tp:taxon-name-part><tp:taxon-name-part taxon-name-part-type="species" reg="tamaense">tamaense</tp:taxon-name-part></tp:taxon-name></italic> has the floral segments strongly reflexed and a strongly arcuate ovary, sepals 15–21 mm long, lateral sepals acute to acuminate, with a conspicuous dorsal keel, petals obtrullate, and the lip larger, 22–24 × 33 mm, bicallose, with a single mid-rib.</p></tp:treatment-sec></tp:taxon-treatment>
